# Supplementary material for: Iron -Doped Mesoporous Nano-Sludge Biochar via Ball Milling for 3D Electro-Fenton Degradation of Brewery Wastewater
Source: Nanomaterials (Basel). 2025 Oct 7;15(19):1530. doi: 10.3390/nano15191530 (PMC12526432; doi:10.3390/nano15191530)
Supplement: Supplementary file 1 [file nanomaterials-15-01530-s001.zip]

Archive with 1 entries (1 files):
- nanomaterials-3868624-supplementary.xlsx
