# Supplementary material for: Iron -Doped Mesoporous Nano-Sludge Biochar via Ball Milling for 3D Electro-Fenton Degradation of Brewery Wastewater
Source: Nanomaterials (Basel). 2025 Oct 7;15(19):1530. doi: 10.3390/nano15191530 (PMC12526432; doi:10.3390/nano15191530)
Supplement: Supplementary file 1 [file nanomaterials-15-01530-s001.zip › nanomaterials-3868624-supplementary.xlsx]

## Sheet: XRD
2θ	intensity
Iron-doped	0	0.05	0.1	0.15	0.2
5	382	382	360	333	424
5.00801	348	348	357	333	376
5.01602	348	348	438	309	373
5.02404	354	354	410	336	383
5.03205	388	388	433	289	379
5.04006	329	329	424	300	391
5.04807	356	356	414	315	346
5.05609	348	348	364	329	368
5.0641	354	354	366	340	368
5.07211	351	351	416	315	397
5.08012	375	375	395	325	366
5.08813	386	386	391	292	332
5.09615	370	370	372	318	326
5.10416	345	345	370	307	331
5.11217	336	336	387	326	328
5.12018	352	352	359	301	345
5.1282	372	372	356	328	363
5.13621	363	363	349	337	325
5.14422	346	346	356	341	351
5.15223	356	356	354	315	353
5.16024	336	336	396	303	341
5.16826	361	361	361	324	358
5.17627	354	354	397	298	335
5.18428	322	322	353	303	363
5.19229	336	336	367	278	354
5.20031	323	323	345	300	354
5.20832	333	333	334	314	377
5.21633	346	346	351	275	350
5.22434	363	363	346	286	356
5.23235	328	328	364	297	314
5.24037	341	341	365	291	360
5.24838	336	336	340	320	362
5.25639	358	358	363	288	328
5.2644	322	322	383	284	367
5.27242	326	326	367	256	315
5.28043	326	326	369	317	323
5.28844	335	335	398	284	339
5.29645	333	333	375	276	342
5.30446	307	307	339	303	361
5.31248	322	322	354	316	313
5.32049	313	313	389	284	330
5.3285	327	327	333	311	333
5.33651	358	358	351	306	301
5.34453	342	342	356	320	304
5.35254	331	331	366	265	313
5.36055	341	341	345	282	337
5.36856	280	280	356	286	303
5.37657	346	346	336	287	335
5.38459	322	322	351	314	317
5.3926	293	293	354	307	322
5.40061	321	321	391	290	318
5.40862	304	304	342	240	324
5.41664	316	316	338	268	350
5.42465	332	332	343	268	299
5.43266	327	327	356	291	327
5.44067	293	293	386	277	329
5.44868	314	314	334	321	325
5.4567	321	321	305	259	290
5.46471	305	305	347	283	309
5.47272	327	327	341	265	338
5.48073	305	305	329	306	317
5.48875	293	293	345	291	302
5.49676	314	314	331	251	338
5.50477	323	323	312	280	343
5.51278	343	343	336	299	327
5.52079	320	320	316	279	294
5.52881	309	309	344	283	295
5.53682	291	291	343	279	293
5.54483	300	300	303	257	287
5.55284	310	310	329	265	321
5.56086	298	298	355	280	284
5.56887	300	300	320	283	304
5.57688	283	283	323	263	314
5.58489	303	303	357	297	307
5.5929	277	277	328	303	285
5.60092	316	316	310	269	295
5.60893	284	284	308	264	295
5.61694	275	275	298	286	307
5.62495	289	289	333	237	345
5.63297	294	294	336	277	315
5.64098	285	285	329	227	324
5.64899	311	311	312	258	303
5.657	269	269	354	284	291
5.66501	299	299	321	266	287
5.67303	278	278	303	282	311
5.68104	284	284	300	249	265
5.68905	297	297	337	242	297
5.69706	288	288	309	282	311
5.70508	288	288	325	261	276
5.71309	278	278	302	226	280
5.7211	304	304	300	259	297
5.72911	272	272	315	252	310
5.73712	284	284	314	260	293
5.74514	290	290	313	273	302
5.75315	264	264	334	251	294
5.76116	271	271	311	227	306
5.76917	268	268	304	241	326
5.77719	303	303	306	258	305
5.7852	304	304	309	266	311
5.79321	288	288	352	264	271
5.80122	272	272	315	246	275
5.80923	283	283	314	290	279
5.81725	275	275	306	253	312
5.82526	245	245	369	269	265
5.83327	245	245	316	246	298
5.84128	269	269	279	226	309
5.8493	287	287	297	238	280
5.85731	276	276	307	227	287
5.86532	258	258	322	267	295
5.87333	300	300	316	232	328
5.88134	266	266	295	278	273
5.88936	249	249	334	237	276
5.89737	282	282	303	237	273
5.90538	277	277	305	270	292
5.91339	259	259	319	232	269
5.92141	277	277	307	251	299
5.92942	247	247	299	229	316
5.93743	271	271	306	279	284
5.94544	250	250	327	246	299
5.95345	269	269	278	275	298
5.96147	242	242	297	248	290
5.96948	259	259	304	247	248
5.97749	260	260	277	279	263
5.9855	287	287	317	244	283
5.99352	260	260	283	251	272
6.00153	264	264	257	259	281
6.00954	290	290	315	232	280
6.01755	278	278	330	215	296
6.02556	280	280	326	243	297
6.03358	272	272	338	240	259
6.04159	237	237	302	258	292
6.0496	259	259	310	215	287
6.05761	241	241	307	221	312
6.06563	256	256	273	253	281
6.07364	267	267	294	272	267
6.08165	255	255	292	246	290
6.08966	254	254	317	263	271
6.09767	265	265	305	248	254
6.10569	268	268	284	217	290
6.1137	262	262	297	256	264
6.12171	228	228	296	240	254
6.12972	252	252	282	261	306
6.13774	283	283	282	191	283
6.14575	267	267	279	226	268
6.15376	245	245	282	257	291
6.16177	242	242	307	216	291
6.16978	243	243	303	255	284
6.1778	242	242	291	249	321
6.18581	232	232	301	217	269
6.19382	279	279	296	235	255
6.20183	253	253	307	253	287
6.20985	259	259	315	225	265
6.21786	256	256	300	224	278
6.22587	232	232	316	242	254
6.23388	242	242	286	220	260
6.24189	275	275	299	271	287
6.24991	246	246	278	254	275
6.25792	265	265	275	252	258
6.26593	266	266	287	238	284
6.27394	233	233	279	215	282
6.28196	255	255	290	235	280
6.28997	247	247	263	239	257
6.29798	220	220	279	237	256
6.30599	217	217	312	251	289
6.314	240	240	278	217	287
6.32202	258	258	310	261	293
6.33003	220	220	286	250	293
6.33804	262	262	292	248	279
6.34605	222	222	294	239	285
6.35407	249	249	239	202	257
6.36208	244	244	302	245	283
6.37009	246	246	310	260	282
6.3781	240	240	252	254	258
6.38611	206	206	271	212	249
6.39413	245	245	269	239	297
6.40214	260	260	281	242	296
6.41015	239	239	268	227	253
6.41816	228	228	280	219	265
6.42618	237	237	307	246	280
6.43419	242	242	292	259	282
6.4422	237	237	296	241	293
6.45021	255	255	298	244	237
6.45822	240	240	299	209	269
6.46624	254	254	287	236	275
6.47425	261	261	300	222	269
6.48226	236	236	275	244	254
6.49027	237	237	254	224	281
6.49829	259	259	316	249	275
6.5063	247	247	275	220	270
6.51431	239	239	276	220	257
6.52232	222	222	261	230	280
6.53033	239	239	263	192	267
6.53835	245	245	313	240	252
6.54636	222	222	276	209	273
6.55437	233	233	284	209	254
6.56238	254	254	280	219	254
6.5704	232	232	292	284	256
6.57841	207	207	307	233	276
6.58642	248	248	284	241	245
6.59443	233	233	303	225	243
6.60244	273	273	272	209	278
6.61046	230	230	271	231	251
6.61847	243	243	276	240	259
6.62648	238	238	299	226	294
6.63449	229	229	283	232	239
6.64251	243	243	294	210	235
6.65052	211	211	262	237	293
6.65853	217	217	288	227	212
6.66654	253	253	271	246	277
6.67455	232	232	267	214	268
6.68257	237	237	257	217	275
6.69058	216	216	313	181	275
6.69859	205	205	265	208	260
6.7066	276	276	253	239	244
6.71462	230	230	293	226	253
6.72263	238	238	251	215	293
6.73064	245	245	283	246	286
6.73865	217	217	297	230	259
6.74666	236	236	253	212	260
6.75468	224	224	279	236	270
6.76269	208	208	254	217	242
6.7707	240	240	243	215	300
6.77871	248	248	288	215	282
6.78673	241	241	274	221	246
6.79474	228	228	273	242	257
6.80275	235	235	243	199	303
6.81076	254	254	307	214	255
6.81877	250	250	283	222	249
6.82679	222	222	253	236	253
6.8348	217	217	282	218	252
6.84281	238	238	264	224	259
6.85082	251	251	266	237	289
6.85884	242	242	274	233	283
6.86685	232	232	261	216	259
6.87486	209	209	286	237	272
6.88287	209	209	263	242	261
6.89088	229	229	264	223	284
6.8989	228	228	251	235	267
6.90691	202	202	263	229	257
6.91492	226	226	267	221	241
6.92293	229	229	280	237	280
6.93095	228	228	280	227	269
6.93896	222	222	265	215	270
6.94697	248	248	268	215	272
6.95498	238	238	281	229	265
6.96299	210	210	264	197	258
6.97101	241	241	274	214	252
6.97902	206	206	257	237	258
6.98703	244	244	269	222	257
6.99504	191	191	260	224	299
7.00306	245	245	260	201	268
7.01107	202	202	252	208	250
7.01908	208	208	295	210	238
7.02709	207	207	314	226	258
7.0351	227	227	259	217	260
7.04312	238	238	286	235	257
7.05113	235	235	259	235	239
7.05914	211	211	259	233	267
7.06715	223	223	308	215	270
7.07517	211	211	255	198	266
7.08318	215	215	243	207	260
7.09119	229	229	252	197	301
7.0992	222	222	265	212	251
7.10721	222	222	240	212	267
7.11523	221	221	255	231	244
7.12324	230	230	254	212	267
7.13125	248	248	250	197	263
7.13926	225	225	278	203	242
7.14728	205	205	265	218	272
7.15529	235	235	237	193	275
7.1633	229	229	260	209	246
7.17131	229	229	243	228	280
7.17932	206	206	280	221	260
7.18734	219	219	276	215	227
7.19535	216	216	280	226	252
7.20336	222	222	238	220	234
7.21137	241	241	251	225	242
7.21939	212	212	254	224	252
7.2274	231	231	264	205	261
7.23541	212	212	246	206	262
7.24342	220	220	243	199	276
7.25143	219	219	269	222	270
7.25945	225	225	262	203	244
7.26746	214	214	263	217	266
7.27547	192	192	243	205	254
7.28348	219	219	238	210	239
7.2915	234	234	242	193	267
7.29951	233	233	258	199	279
7.30752	213	213	251	214	258
7.31553	185	185	245	222	238
7.32354	216	216	277	216	262
7.33156	213	213	244	215	241
7.33957	210	210	246	207	228
7.34758	214	214	265	213	248
7.35559	216	216	271	211	243
7.36361	221	221	239	231	278
7.37162	217	217	220	197	267
7.37963	189	189	251	212	226
7.38764	200	200	268	214	251
7.39565	201	201	253	200	220
7.40367	218	218	241	208	243
7.41168	207	207	245	211	242
7.41969	215	215	264	230	244
7.4277	231	231	276	212	245
7.43571	209	209	291	217	257
7.44373	205	205	263	207	235
7.45174	245	245	260	199	261
7.45975	228	228	263	209	271
7.46776	201	201	285	187	247
7.47578	193	193	266	235	240
7.48379	222	222	227	207	268
7.4918	207	207	242	217	243
7.49981	222	222	228	204	235
7.50782	228	228	263	210	236
7.51584	216	216	241	219	230
7.52385	208	208	270	203	264
7.53186	202	202	276	191	258
7.53987	205	205	226	209	269
7.54789	185	185	252	216	244
7.5559	228	228	265	234	260
7.56391	204	204	248	213	250
7.57192	242	242	247	211	267
7.57993	235	235	258	209	245
7.58795	212	212	252	230	259
7.59596	200	200	243	199	239
7.60397	187	187	263	206	262
7.61198	196	196	293	204	237
7.62	193	193	264	190	271
7.62801	219	219	256	222	269
7.63602	199	199	256	189	244
7.64403	231	231	233	213	253
7.65204	228	228	259	221	258
7.66006	204	204	263	214	247
7.66807	230	230	258	233	238
7.67608	194	194	274	192	257
7.68409	228	228	250	206	249
7.69211	213	213	239	220	249
7.70012	194	194	247	204	251
7.70813	216	216	242	226	271
7.71614	216	216	235	218	232
7.72415	203	203	230	222	240
7.73217	182	182	225	202	245
7.74018	217	217	251	192	220
7.74819	225	225	231	228	265
7.7562	193	193	271	210	256
7.76422	214	214	249	204	286
7.77223	232	232	236	207	261
7.78024	198	198	260	188	258
7.78825	188	188	227	206	253
7.79626	188	188	250	213	258
7.80428	191	191	266	221	230
7.81229	201	201	265	214	245
7.8203	239	239	257	203	284
7.82831	228	228	256	200	234
7.83633	214	214	238	197	232
7.84434	208	208	234	225	219
7.85235	226	226	266	220	273
7.86036	196	196	227	234	251
7.86837	232	232	262	223	252
7.87639	219	219	244	183	241
7.8844	210	210	264	184	245
7.89241	191	191	261	217	236
7.90042	213	213	229	196	255
7.90844	195	195	262	211	210
7.91645	196	196	254	204	233
7.92446	199	199	232	186	225
7.93247	192	192	243	200	235
7.94048	196	196	251	231	253
7.9485	232	232	264	215	223
7.95651	190	190	246	179	233
7.96452	211	211	249	192	257
7.97253	201	201	267	194	262
7.98055	211	211	249	194	239
7.98856	231	231	264	170	244
7.99657	197	197	257	195	232
8.00458	227	227	259	191	260
8.01259	196	196	230	190	250
8.02061	210	210	307	202	237
8.02862	199	199	272	211	228
8.03663	209	209	231	221	246
8.04464	223	223	264	177	245
8.05266	223	223	274	203	253
8.06067	193	193	250	203	238
8.06868	206	206	249	171	233
8.07669	221	221	247	185	216
8.0847	203	203	272	215	242
8.09272	245	245	237	179	245
8.10073	206	206	256	213	245
8.10874	213	213	211	198	261
8.11675	247	247	240	223	251
8.12477	220	220	266	215	258
8.13278	199	199	243	211	237
8.14079	221	221	226	195	259
8.1488	202	202	237	209	246
8.15681	207	207	263	206	237
8.16483	213	213	224	208	251
8.17284	232	232	274	191	247
8.18085	227	227	265	182	247
8.18886	215	215	258	190	242
8.19688	192	192	239	214	244
8.20489	197	197	264	202	254
8.2129	186	186	275	197	252
8.22091	203	203	287	206	258
8.22892	194	194	256	211	244
8.23694	206	206	262	197	282
8.24495	201	201	261	211	227
8.25296	218	218	231	207	246
8.26097	214	214	231	214	272
8.26899	198	198	278	209	267
8.277	216	216	265	198	242
8.28501	190	190	217	214	251
8.29302	219	219	232	202	253
8.30103	183	183	262	206	237
8.30905	218	218	230	202	266
8.31706	219	219	265	197	229
8.32507	193	193	243	218	235
8.33308	194	194	232	224	251
8.3411	211	211	230	193	258
8.34911	205	205	270	200	267
8.35712	191	191	244	169	243
8.36513	189	189	245	202	259
8.37314	211	211	246	204	241
8.38116	197	197	281	202	239
8.38917	228	228	260	195	257
8.39718	203	203	249	199	261
8.40519	211	211	238	191	275
8.41321	204	204	266	202	258
8.42122	192	192	245	196	246
8.42923	229	229	254	213	234
8.43724	201	201	269	217	276
8.44525	200	200	267	201	266
8.45327	207	207	226	219	280
8.46128	194	194	258	204	255
8.46929	196	196	247	218	274
8.4773	188	188	252	193	295
8.48532	218	218	250	184	256
8.49333	205	205	243	187	265
8.50134	221	221	246	206	254
8.50935	202	202	260	172	241
8.51736	194	194	256	189	267
8.52538	206	206	282	203	237
8.53339	181	181	239	208	211
8.5414	220	220	230	184	267
8.54941	205	205	251	215	241
8.55743	206	206	248	206	230
8.56544	192	192	241	206	203
8.57345	210	210	245	213	233
8.58146	180	180	249	195	255
8.58947	218	218	251	194	217
8.59749	224	224	240	189	250
8.6055	220	220	260	191	215
8.61351	217	217	262	203	223
8.62152	225	225	270	208	240
8.62954	214	214	245	207	264
8.63755	212	212	239	173	229
8.64556	199	199	251	222	254
8.65357	203	203	265	184	239
8.66158	180	180	252	189	242
8.6696	209	209	232	175	238
8.67761	223	223	227	207	231
8.68562	208	208	235	237	259
8.69363	174	174	224	183	238
8.70165	199	199	254	190	254
8.70966	223	223	270	185	215
8.71767	227	227	230	209	253
8.72568	227	227	231	202	239
8.73369	191	191	281	203	234
8.74171	198	198	267	179	246
8.74972	226	226	260	187	263
8.75773	221	221	240	218	217
8.76574	204	204	238	216	246
8.77376	160	160	242	207	273
8.78177	205	205	261	201	228
8.78978	187	187	252	166	236
8.79779	185	185	283	184	251
8.8058	209	209	233	191	239
8.81382	199	199	268	203	236
8.82183	212	212	246	202	243
8.82984	200	200	272	208	219
8.83785	194	194	263	195	243
8.84587	195	195	240	216	251
8.85388	187	187	234	209	232
8.86189	197	197	261	197	256
8.8699	192	192	265	208	226
8.87791	196	196	231	219	222
8.88593	207	207	262	193	259
8.89394	174	174	245	218	220
8.90195	203	203	227	200	232
8.90996	217	217	243	210	263
8.91798	174	174	247	185	242
8.92599	220	220	262	223	230
8.934	193	193	229	187	259
8.94201	202	202	227	177	213
8.95002	205	205	247	205	273
8.95804	203	203	242	175	261
8.96605	188	188	245	211	259
8.97406	187	187	259	191	256
8.98207	194	194	243	202	222
8.99009	196	196	246	200	232
8.9981	185	185	245	218	243
9.00611	159	159	243	202	238
9.01412	196	196	236	211	249
9.02213	197	197	269	200	249
9.03015	174	174	218	219	233
9.03816	198	198	266	171	217
9.04617	173	173	196	212	238
9.05418	190	190	227	205	236
9.0622	178	178	228	193	226
9.07021	211	211	266	204	233
9.07822	200	200	247	200	215
9.08623	185	185	242	179	238
9.09424	212	212	252	192	249
9.10226	175	175	226	197	219
9.11027	203	203	231	191	248
9.11828	174	174	215	194	254
9.12629	171	171	229	172	243
9.13431	208	208	244	212	243
9.14232	187	187	199	180	228
9.15033	212	212	232	204	248
9.15834	185	185	238	159	217
9.16635	190	190	240	202	250
9.17437	209	209	213	177	246
9.18238	189	189	224	183	226
9.19039	189	189	232	199	254
9.1984	192	192	237	184	264
9.20642	180	180	235	216	253
9.21443	201	201	239	188	221
9.22244	205	205	208	202	211
9.23045	184	184	213	199	256
9.23846	173	173	257	188	247
9.24648	182	182	233	190	234
9.25449	177	177	242	183	242
9.2625	172	172	247	220	236
9.27051	175	175	234	177	208
9.27853	178	178	222	213	233
9.28654	200	200	229	207	246
9.29455	222	222	233	196	269
9.30256	200	200	244	189	222
9.31057	189	189	219	199	240
9.31859	186	186	232	197	244
9.3266	197	197	230	162	221
9.33461	207	207	251	202	227
9.34262	179	179	214	173	246
9.35064	193	193	237	204	229
9.35865	169	169	216	194	249
9.36666	220	220	218	180	230
9.37467	162	162	217	206	244
9.38268	176	176	225	160	233
9.3907	203	203	220	182	268
9.39871	175	175	235	209	234
9.40672	165	165	248	184	245
9.41473	174	174	220	198	222
9.42275	170	170	240	180	235
9.43076	194	194	238	194	238
9.43877	180	180	226	178	242
9.44678	190	190	246	188	256
9.45479	194	194	211	185	221
9.46281	174	174	226	190	260
9.47082	188	188	253	176	231
9.47883	186	186	224	197	237
9.48684	183	183	242	168	256
9.49486	176	176	217	209	229
9.50287	197	197	216	163	228
9.51088	180	180	210	189	252
9.51889	173	173	212	173	215
9.5269	188	188	264	192	255
9.53492	186	186	213	169	228
9.54293	182	182	206	190	242
9.55094	172	172	235	194	249
9.55895	188	188	217	177	212
9.56697	195	195	254	204	260
9.57498	177	177	229	182	239
9.58299	180	180	230	216	243
9.591	162	162	211	193	236
9.59901	165	165	221	207	268
9.60703	166	166	227	175	246
9.61504	153	153	225	194	227
9.62305	175	175	259	193	250
9.63106	202	202	224	206	238
9.63908	177	177	201	188	236
9.64709	176	176	194	163	223
9.6551	200	200	245	177	247
9.66311	169	169	223	189	261
9.67112	158	158	247	209	229
9.67914	155	155	200	191	233
9.68715	194	194	232	174	225
9.69516	184	184	240	179	228
9.70317	183	183	218	188	229
9.71119	188	188	226	187	227
9.7192	197	197	221	181	231
9.72721	172	172	249	214	243
9.73522	185	185	197	184	214
9.74323	176	176	255	183	225
9.75125	179	179	236	175	236
9.75926	168	168	251	197	232
9.76727	178	178	245	181	230
9.77528	175	175	204	186	236
9.7833	195	195	212	181	218
9.79131	198	198	208	208	241
9.79932	148	148	232	215	246
9.80733	156	156	223	160	241
9.81534	176	176	207	161	262
9.82336	180	180	221	214	196
9.83137	175	175	236	192	260
9.83938	170	170	213	206	253
9.84739	187	187	242	193	242
9.85541	179	179	206	164	280
9.86342	193	193	212	182	264
9.87143	183	183	213	191	229
9.87944	189	189	263	188	243
9.88745	175	175	220	209	253
9.89547	172	172	223	176	265
9.90348	167	167	212	176	243
9.91149	159	159	186	177	248
9.9195	167	167	195	168	230
9.92752	172	172	214	184	247
9.93553	169	169	226	183	225
9.94354	169	169	231	200	219
9.95155	167	167	209	186	265
9.95956	177	177	207	213	217
9.96758	195	195	227	199	239
9.97559	182	182	208	185	263
9.9836	173	173	229	180	267
9.99161	175	175	202	187	246
9.99963	185	185	212	189	205
10.0076	157	157	226	153	213
10.0156	181	181	232	204	250
10.0237	178	178	224	164	240
10.0317	179	179	207	184	227
10.0397	155	155	232	197	226
10.0477	171	171	224	183	263
10.0557	145	145	231	172	224
10.0637	158	158	222	180	254
10.0717	169	169	226	167	263
10.0797	172	172	240	162	229
10.0878	177	177	217	216	220
10.0958	174	174	227	192	243
10.1038	147	147	223	167	242
10.1118	169	169	233	216	240
10.1198	168	168	217	171	213
10.1278	151	151	224	198	257
10.1358	167	167	208	194	239
10.1438	149	149	244	177	228
10.1519	168	168	210	194	228
10.1599	185	185	219	191	219
10.1679	159	159	225	196	233
10.1759	147	147	210	195	251
10.1839	169	169	232	165	235
10.1919	157	157	221	177	243
10.1999	158	158	250	182	231
10.2079	154	154	200	186	232
10.216	146	146	230	181	213
10.224	185	185	244	174	236
10.232	169	169	238	195	229
10.24	153	153	211	175	233
10.248	177	177	264	206	230
10.256	158	158	227	198	213
10.264	154	154	235	182	227
10.272	174	174	212	199	247
10.2801	184	184	224	165	257
10.2881	163	163	232	189	237
10.2961	182	182	247	190	248
10.3041	176	176	224	176	242
10.3121	185	185	229	184	250
10.3201	159	159	215	181	222
10.3281	184	184	251	160	225
10.3361	170	170	200	174	237
10.3442	185	185	209	165	245
10.3522	148	148	219	194	245
10.3602	169	169	236	189	245
10.3682	163	163	235	186	212
10.3762	168	168	205	168	235
10.3842	172	172	223	162	245
10.3922	180	180	198	191	239
10.4002	151	151	208	174	229
10.4082	172	172	216	203	255
10.4163	176	176	228	190	213
10.4243	191	191	217	193	234
10.4323	182	182	232	192	250
10.4403	166	166	223	197	251
10.4483	158	158	219	185	261
10.4563	173	173	229	178	236
10.4643	183	183	216	196	265
10.4723	167	167	220	177	231
10.4804	178	178	201	178	203
10.4884	176	176	212	209	250
10.4964	146	146	242	176	253
10.5044	173	173	204	187	214
10.5124	181	181	231	171	218
10.5204	155	155	185	195	263
10.5284	171	171	216	194	235
10.5364	161	161	225	179	217
10.5445	167	167	218	185	246
10.5525	152	152	243	181	220
10.5605	178	178	201	194	231
10.5685	178	178	218	209	249
10.5765	183	183	242	185	237
10.5845	177	177	213	176	231
10.5925	162	162	237	197	239
10.6005	178	178	236	200	250
10.6086	169	169	226	194	259
10.6166	184	184	233	169	238
10.6246	179	179	221	193	270
10.6326	173	173	231	180	243
10.6406	180	180	225	205	206
10.6486	182	182	230	202	217
10.6566	169	169	258	177	206
10.6646	146	146	247	194	248
10.6727	169	169	218	189	218
10.6807	168	168	222	158	234
10.6887	176	176	238	179	244
10.6967	184	184	211	159	252
10.7047	163	163	215	176	260
10.7127	167	167	210	190	245
10.7207	159	159	194	174	233
10.7287	166	166	223	162	240
10.7367	187	187	214	179	237
10.7448	183	183	210	189	234
10.7528	154	154	230	191	219
10.7608	167	167	220	208	255
10.7688	173	173	221	171	232
10.7768	166	166	230	170	243
10.7848	177	177	222	164	261
10.7928	153	153	240	167	229
10.8008	164	164	205	187	277
10.8089	154	154	211	185	234
10.8169	160	160	224	201	248
10.8249	201	201	230	181	232
10.8329	204	204	220	164	246
10.8409	179	179	220	202	240
10.8489	146	146	219	171	241
10.8569	170	170	202	185	236
10.8649	175	175	226	164	229
10.873	180	180	230	167	246
10.881	172	172	221	178	222
10.889	157	157	218	196	227
10.897	179	179	222	186	242
10.905	162	162	194	201	232
10.913	159	159	237	173	257
10.921	146	146	224	207	252
10.929	172	172	209	171	240
10.9371	164	164	209	169	245
10.9451	181	181	199	165	235
10.9531	178	178	209	185	243
10.9611	168	168	213	174	248
10.9691	160	160	196	188	260
10.9771	164	164	232	157	242
10.9851	163	163	208	211	262
10.9931	158	158	229	195	259
11.0012	161	161	213	199	242
11.0092	153	153	213	201	257
11.0172	167	167	211	190	238
11.0252	163	163	233	187	270
11.0332	141	141	226	154	240
11.0412	171	171	217	171	274
11.0492	145	145	200	165	230
11.0572	207	207	219	179	261
11.0653	150	150	189	163	241
11.0733	171	171	206	204	263
11.0813	167	167	205	169	238
11.0893	165	165	202	168	235
11.0973	167	167	199	164	247
11.1053	145	145	217	179	259
11.1133	172	172	193	191	261
11.1213	159	159	210	181	268
11.1293	169	169	223	160	223
11.1374	170	170	222	138	246
11.1454	183	183	218	188	211
11.1534	163	163	235	185	230
11.1614	158	158	199	167	224
11.1694	165	165	219	165	242
11.1774	168	168	244	188	236
11.1854	151	151	207	173	255
11.1934	181	181	201	173	238
11.2015	181	181	196	209	261
11.2095	164	164	217	164	243
11.2175	163	163	223	168	244
11.2255	171	171	209	179	231
11.2335	161	161	230	158	237
11.2415	156	156	190	181	236
11.2495	157	157	209	198	233
11.2575	178	178	222	176	255
11.2656	156	156	218	188	238
11.2736	166	166	201	170	264
11.2816	138	138	187	192	263
11.2896	161	161	222	160	222
11.2976	147	147	196	177	243
11.3056	156	156	219	173	247
11.3136	183	183	208	212	248
11.3216	145	145	234	178	238
11.3297	168	168	226	166	256
11.3377	193	193	229	194	261
11.3457	133	133	201	164	232
11.3537	161	161	196	184	240
11.3617	152	152	183	194	245
11.3697	167	167	190	173	276
11.3777	160	160	189	194	280
11.3857	156	156	195	180	258
11.3938	168	168	207	184	221
11.4018	154	154	210	190	247
11.4098	164	164	216	145	247
11.4178	163	163	267	178	260
11.4258	157	157	227	160	260
11.4338	158	158	200	181	237
11.4418	166	166	203	194	265
11.4498	154	154	219	173	277
11.4578	137	137	232	189	278
11.4659	147	147	209	188	268
11.4739	185	185	196	169	271
11.4819	144	144	211	184	300
11.4899	168	168	201	188	290
11.4979	156	156	246	185	276
11.5059	168	168	224	190	294
11.5139	165	165	221	188	265
11.5219	162	162	220	185	262
11.53	126	126	219	165	287
11.538	159	159	196	166	308
11.546	145	145	187	171	253
11.554	177	177	201	168	268
11.562	153	153	205	193	285
11.57	171	171	203	162	285
11.578	187	187	207	185	278
11.586	160	160	194	196	257
11.5941	178	178	211	167	278
11.6021	151	151	220	171	296
11.6101	165	165	218	179	263
11.6181	161	161	220	198	275
11.6261	170	170	222	187	241
11.6341	175	175	215	175	264
11.6421	161	161	175	158	247
11.6501	178	178	181	180	232
11.6582	213	213	194	176	240
11.6662	173	173	190	166	264
11.6742	161	161	229	196	255
11.6822	158	158	186	171	254
11.6902	172	172	211	189	260
11.6982	181	181	230	205	261
11.7062	167	167	207	214	281
11.7142	184	184	209	181	281
11.7223	160	160	207	193	262
11.7303	183	183	228	185	258
11.7383	159	159	230	184	248
11.7463	160	160	211	185	273
11.7543	174	174	225	163	256
11.7623	176	176	199	210	294
11.7703	175	175	205	183	250
11.7783	162	162	176	205	244
11.7864	170	170	199	204	265
11.7944	136	136	232	176	264
11.8024	154	154	192	181	236
11.8104	142	142	214	164	254
11.8184	140	140	207	189	235
11.8264	178	178	226	180	238
11.8344	137	137	198	200	229
11.8424	142	142	174	184	257
11.8504	163	163	193	167	228
11.8585	165	165	205	181	223
11.8665	161	161	194	178	236
11.8745	154	154	186	195	259
11.8825	168	168	170	183	253
11.8905	136	136	194	182	242
11.8985	144	144	199	180	237
11.9065	166	166	206	175	240
11.9145	174	174	203	173	245
11.9226	110	110	206	207	244
11.9306	161	161	201	172	240
11.9386	149	149	196	185	258
11.9466	170	170	191	151	239
11.9546	151	151	199	191	231
11.9626	165	165	211	195	238
11.9706	139	139	194	165	211
11.9786	173	173	199	173	216
11.9867	159	159	206	179	232
11.9947	158	158	190	174	270
12.0027	155	155	184	180	234
12.0107	123	123	212	146	231
12.0187	180	180	205	159	206
12.0267	163	163	199	171	231
12.0347	144	144	202	166	229
12.0427	194	194	201	177	243
12.0508	159	159	181	189	220
12.0588	160	160	202	167	219
12.0668	141	141	206	165	244
12.0748	161	161	187	189	205
12.0828	163	163	198	181	237
12.0908	165	165	198	168	234
12.0988	131	131	186	161	239
12.1068	150	150	172	189	229
12.1149	163	163	205	155	272
12.1229	170	170	216	179	224
12.1309	134	134	195	165	255
12.1389	148	148	221	175	258
12.1469	156	156	223	159	219
12.1549	149	149	212	173	236
12.1629	171	171	185	181	228
12.1709	150	150	183	190	245
12.1789	141	141	182	185	227
12.187	144	144	212	174	271
12.195	148	148	195	179	224
12.203	165	165	216	186	213
12.211	138	138	204	147	252
12.219	161	161	182	166	247
12.227	148	148	212	179	237
12.235	130	130	202	178	273
12.243	155	155	209	165	218
12.2511	155	155	226	169	221
12.2591	152	152	209	170	231
12.2671	126	126	196	177	225
12.2751	145	145	212	188	236
12.2831	134	134	192	158	202
12.2911	147	147	190	172	213
12.2991	136	136	201	163	214
12.3071	151	151	224	174	223
12.3152	146	146	208	161	217
12.3232	129	129	215	174	240
12.3312	149	149	176	156	208
12.3392	127	127	191	181	222
12.3472	155	155	192	166	227
12.3552	139	139	190	187	229
12.3632	155	155	171	168	250
12.3712	160	160	189	188	249
12.3793	144	144	218	179	228
12.3873	145	145	195	161	224
12.3953	142	142	218	180	243
12.4033	155	155	154	205	193
12.4113	138	138	221	175	256
12.4193	138	138	203	188	258
12.4273	138	138	188	169	248
12.4353	156	156	202	179	232
12.4434	150	150	180	184	248
12.4514	148	148	243	163	272
12.4594	154	154	208	179	261
12.4674	128	128	220	164	257
12.4754	163	163	204	154	245
12.4834	161	161	199	161	256
12.4914	159	159	184	169	259
12.4994	137	137	202	170	240
12.5075	146	146	210	165	249
12.5155	171	171	206	148	232
12.5235	147	147	178	170	267
12.5315	150	150	205	195	224
12.5395	126	126	185	192	246
12.5475	173	173	203	194	233
12.5555	176	176	185	168	302
12.5635	149	149	212	156	272
12.5715	178	178	210	185	252
12.5796	134	134	184	179	300
12.5876	148	148	186	170	292
12.5956	140	140	192	159	292
12.6036	157	157	170	168	259
12.6116	142	142	184	189	334
12.6196	135	135	182	190	310
12.6276	132	132	167	224	332
12.6356	144	144	189	156	309
12.6437	134	134	203	183	349
12.6517	154	154	174	195	350
12.6597	145	145	202	211	349
12.6677	162	162	209	193	364
12.6757	153	153	206	181	368
12.6837	162	162	183	197	411
12.6917	154	154	216	160	450
12.6997	165	165	205	185	432
12.7078	151	151	197	180	519
12.7158	147	147	205	168	468
12.7238	120	120	197	155	491
12.7318	132	132	181	181	553
12.7398	152	152	209	215	553
12.7478	130	130	207	185	531
12.7558	137	137	206	173	527
12.7638	146	146	193	182	562
12.7719	153	153	182	174	539
12.7799	140	140	189	167	452
12.7879	162	162	208	195	451
12.7959	144	144	184	188	407
12.8039	152	152	173	144	354
12.8119	157	157	208	179	365
12.8199	148	148	204	165	298
12.8279	128	128	182	171	284
12.836	137	137	193	170	247
12.844	156	156	203	166	243
12.852	126	126	189	175	208
12.86	126	126	205	171	222
12.868	144	144	183	187	229
12.876	126	126	183	177	231
12.884	122	122	190	178	209
12.892	146	146	207	185	233
12.9	137	137	199	173	217
12.9081	161	161	189	159	246
12.9161	140	140	208	185	229
12.9241	131	131	199	193	229
12.9321	139	139	187	165	209
12.9401	148	148	196	176	209
12.9481	133	133	180	189	224
12.9561	126	126	190	170	252
12.9641	142	142	201	184	228
12.9722	154	154	175	162	266
12.9802	153	153	187	190	220
12.9882	133	133	202	139	230
12.9962	136	136	209	170	233
13.0042	163	163	227	149	239
13.0122	118	118	209	149	232
13.0202	137	137	206	149	222
13.0282	141	141	191	176	245
13.0363	143	143	181	188	256
13.0443	132	132	205	167	254
13.0523	144	144	172	188	204
13.0603	149	149	196	180	233
13.0683	159	159	188	194	251
13.0763	120	120	194	183	235
13.0843	145	145	201	183	206
13.0923	129	129	190	169	218
13.1004	148	148	200	169	207
13.1084	146	146	196	203	229
13.1164	148	148	221	171	221
13.1244	119	119	170	150	233
13.1324	142	142	156	179	222
13.1404	115	115	194	181	237
13.1484	149	149	193	172	195
13.1564	136	136	201	174	241
13.1645	157	157	189	176	240
13.1725	141	141	184	190	243
13.1805	145	145	162	154	212
13.1885	141	141	171	166	227
13.1965	147	147	195	183	235
13.2045	162	162	186	199	233
13.2125	133	133	198	196	229
13.2205	134	134	191	155	274
13.2286	135	135	189	186	226
13.2366	145	145	199	191	206
13.2446	147	147	199	181	195
13.2526	149	149	201	162	211
13.2606	140	140	183	185	229
13.2686	158	158	179	170	209
13.2766	135	135	191	161	237
13.2846	153	153	206	158	222
13.2926	146	146	204	171	224
13.3007	127	127	185	185	243
13.3087	136	136	203	175	219
13.3167	140	140	194	184	231
13.3247	152	152	198	168	230
13.3327	134	134	216	161	227
13.3407	140	140	190	161	226
13.3487	114	114	210	184	214
13.3567	156	156	169	197	241
13.3648	126	126	195	189	239
13.3728	150	150	196	176	245
13.3808	119	119	168	158	224
13.3888	137	137	191	179	198
13.3968	137	137	191	158	217
13.4048	129	129	195	188	220
13.4128	137	137	211	179	233
13.4208	134	134	177	177	243
13.4289	130	130	195	165	249
13.4369	118	118	208	156	243
13.4449	142	142	196	183	215
13.4529	122	122	194	169	254
13.4609	145	145	193	183	238
13.4689	117	117	187	182	246
13.4769	132	132	193	170	251
13.4849	147	147	208	162	246
13.493	143	143	170	154	236
13.501	129	129	212	196	234
13.509	139	139	163	145	267
13.517	133	133	161	173	257
13.525	159	159	203	162	245
13.533	138	138	202	154	276
13.541	123	123	205	164	256
13.549	118	118	196	163	244
13.5571	144	144	196	177	248
13.5651	121	121	184	165	257
13.5731	149	149	215	165	254
13.5811	139	139	175	158	261
13.5891	134	134	192	202	285
13.5971	130	130	184	187	283
13.6051	127	127	200	197	285
13.6131	141	141	191	182	255
13.6211	132	132	198	169	294
13.6292	136	136	205	173	290
13.6372	144	144	189	195	303
13.6452	143	143	200	185	285
13.6532	133	133	183	196	286
13.6612	139	139	186	210	288
13.6692	142	142	205	201	286
13.6772	142	142	200	158	281
13.6852	132	132	178	154	295
13.6933	161	161	159	204	277
13.7013	131	131	191	204	302
13.7093	141	141	187	169	280
13.7173	136	136	183	184	236
13.7253	138	138	188	207	269
13.7333	111	111	186	195	230
13.7413	138	138	181	169	250
13.7493	142	142	163	168	269
13.7574	148	148	216	187	224
13.7654	125	125	178	179	232
13.7734	135	135	182	170	225
13.7814	146	146	184	197	209
13.7894	120	120	207	179	220
13.7974	139	139	175	160	207
13.8054	124	124	193	187	224
13.8134	120	120	195	194	222
13.8215	140	140	178	163	239
13.8295	158	158	174	150	207
13.8375	127	127	209	176	226
13.8455	116	116	199	202	235
13.8535	117	117	169	184	235
13.8615	135	135	178	166	209
13.8695	123	123	194	182	234
13.8775	129	129	176	161	215
13.8856	123	123	179	173	236
13.8936	144	144	188	195	211
13.9016	131	131	194	165	223
13.9096	129	129	181	153	209
13.9176	129	129	184	175	239
13.9256	151	151	189	198	214
13.9336	119	119	191	159	229
13.9416	117	117	188	172	246
13.9497	144	144	202	193	223
13.9577	140	140	179	166	221
13.9657	122	122	191	160	196
13.9737	154	154	179	209	226
13.9817	138	138	176	198	221
13.9897	128	128	197	167	258
13.9977	133	133	197	180	217
14.0057	107	107	168	175	230
14.0137	135	135	174	169	256
14.0218	131	131	196	180	221
14.0298	127	127	191	170	231
14.0378	123	123	195	156	214
14.0458	121	121	167	167	223
14.0538	121	121	205	187	241
14.0618	127	127	175	166	210
14.0698	152	152	155	181	221
14.0778	117	117	159	181	213
14.0859	150	150	194	169	262
14.0939	125	125	193	165	232
14.1019	133	133	182	163	236
14.1099	147	147	198	180	232
14.1179	132	132	204	161	206
14.1259	123	123	188	158	230
14.1339	120	120	180	176	228
14.1419	136	136	212	180	216
14.15	130	130	184	219	239
14.158	160	160	186	165	261
14.166	139	139	188	176	234
14.174	136	136	202	181	281
14.182	119	119	188	157	267
14.19	133	133	193	191	251
14.198	123	123	175	193	262
14.206	138	138	176	154	245
14.2141	129	129	166	173	222
14.2221	114	114	183	184	253
14.2301	148	148	173	184	269
14.2381	135	135	172	199	244
14.2461	144	144	182	178	289
14.2541	143	143	176	187	258
14.2621	147	147	188	202	255
14.2701	123	123	185	179	249
14.2782	132	132	193	185	283
14.2862	133	133	171	167	269
14.2942	128	128	177	159	290
14.3022	125	125	179	171	303
14.3102	147	147	187	203	307
14.3182	114	114	199	172	327
14.3262	122	122	184	181	312
14.3342	116	116	163	169	328
14.3422	120	120	182	166	302
14.3503	129	129	190	172	371
14.3583	126	126	183	170	330
14.3663	121	121	197	188	365
14.3743	118	118	189	150	346
14.3823	127	127	172	204	387
14.3903	126	126	168	177	355
14.3983	144	144	199	191	391
14.4063	145	145	169	190	362
14.4144	133	133	167	178	402
14.4224	125	125	192	158	342
14.4304	130	130	162	177	359
14.4384	128	128	197	178	356
14.4464	128	128	192	210	345
14.4544	135	135	205	175	350
14.4624	138	138	159	194	320
14.4704	123	123	187	202	285
14.4785	144	144	180	177	302
14.4865	147	147	167	169	297
14.4945	141	141	195	192	301
14.5025	121	121	192	199	277
14.5105	125	125	200	196	245
14.5185	136	136	195	185	272
14.5265	120	120	159	158	232
14.5345	126	126	179	194	256
14.5426	146	146	172	179	239
14.5506	130	130	176	175	260
14.5586	116	116	169	187	225
14.5666	119	119	157	166	229
14.5746	114	114	158	198	236
14.5826	152	152	185	192	277
14.5906	123	123	195	176	245
14.5986	111	111	169	190	269
14.6067	133	133	187	185	272
14.6147	143	143	193	170	250
14.6227	129	129	172	203	256
14.6307	137	137	192	184	277
14.6387	149	149	184	188	265
14.6467	140	140	168	176	255
14.6547	136	136	196	184	285
14.6627	148	148	196	168	298
14.6707	136	136	164	177	289
14.6788	143	143	175	179	253
14.6868	151	151	197	176	284
14.6948	149	149	191	169	303
14.7028	131	131	190	179	305
14.7108	126	126	158	171	290
14.7188	141	141	171	208	322
14.7268	119	119	183	197	307
14.7348	138	138	178	188	359
14.7429	134	134	172	172	345
14.7509	135	135	160	152	343
14.7589	156	156	183	179	340
14.7669	129	129	172	165	376
14.7749	110	110	197	199	413
14.7829	140	140	192	216	416
14.7909	145	145	177	200	411
14.7989	132	132	166	201	412
14.807	132	132	192	197	444
14.815	144	144	195	200	434
14.823	109	109	198	199	392
14.831	134	134	197	208	441
14.839	159	159	200	195	416
14.847	133	133	182	199	403
14.855	125	125	184	168	411
14.863	125	125	190	197	317
14.8711	120	120	167	212	326
14.8791	134	134	190	189	342
14.8871	121	121	154	224	289
14.8951	135	135	189	187	300
14.9031	138	138	202	208	278
14.9111	134	134	169	201	290
14.9191	133	133	183	203	269
14.9271	126	126	175	203	248
14.9352	128	128	170	205	297
14.9432	109	109	211	206	247
14.9512	120	120	177	173	266
14.9592	118	118	178	208	254
14.9672	124	124	191	230	242
14.9752	151	151	185	211	286
14.9832	133	133	176	216	245
14.9912	148	148	164	197	243
14.9993	132	132	166	203	250
15.0073	111	111	199	190	273
15.0153	123	123	179	186	289
15.0233	129	129	184	208	274
15.0313	123	123	169	211	283
15.0393	128	128	188	242	252
15.0473	114	114	180	234	262
15.0553	133	133	172	235	278
15.0633	126	126	154	231	261
15.0714	133	133	179	199	278
15.0794	125	125	189	240	281
15.0874	113	113	188	242	299
15.0954	143	143	187	265	291
15.1034	123	123	197	254	262
15.1114	109	109	180	244	269
15.1194	128	128	193	259	269
15.1274	124	124	182	258	231
15.1355	131	131	170	264	228
15.1435	135	135	174	252	251
15.1515	133	133	183	256	241
15.1595	129	129	187	244	225
15.1675	155	155	148	250	234
15.1755	129	129	180	245	229
15.1835	135	135	184	210	225
15.1915	120	120	190	253	230
15.1996	121	121	155	219	221
15.2076	129	129	203	233	250
15.2156	118	118	190	224	247
15.2236	145	145	183	223	218
15.2316	137	137	178	193	223
15.2396	120	120	177	231	262
15.2476	121	121	187	195	219
15.2556	101	101	205	239	238
15.2637	141	141	172	195	221
15.2717	122	122	195	201	244
15.2797	125	125	156	191	200
15.2877	137	137	161	201	245
15.2957	123	123	182	196	207
15.3037	131	131	212	198	247
15.3117	127	127	170	207	220
15.3197	140	140	185	217	223
15.3278	142	142	169	227	228
15.3358	123	123	187	210	227
15.3438	140	140	179	224	239
15.3518	114	114	192	224	223
15.3598	109	109	202	185	237
15.3678	127	127	192	192	209
15.3758	131	131	179	188	232
15.3838	118	118	158	219	233
15.3918	116	116	178	219	243
15.3999	125	125	192	208	222
15.4079	121	121	170	184	230
15.4159	137	137	171	208	251
15.4239	118	118	171	194	225
15.4319	131	131	174	209	221
15.4399	122	122	210	223	248
15.4479	93	93	173	202	229
15.4559	130	130	184	211	245
15.464	116	116	191	217	244
15.472	138	138	191	248	235
15.48	136	136	192	257	247
15.488	136	136	187	231	233
15.496	133	133	189	239	278
15.504	126	126	195	227	242
15.512	117	117	168	241	252
15.52	121	121	188	235	261
15.5281	132	132	191	271	261
15.5361	147	147	167	283	242
15.5441	136	136	171	248	244
15.5521	107	107	199	253	255
15.5601	132	132	210	287	276
15.5681	131	131	170	259	274
15.5761	124	124	182	276	264
15.5841	136	136	168	304	249
15.5922	146	146	163	260	262
15.6002	140	140	198	304	272
15.6082	122	122	202	307	285
15.6162	113	113	195	331	287
15.6242	102	102	162	356	276
15.6322	121	121	177	374	299
15.6402	123	123	168	327	312
15.6482	132	132	177	343	301
15.6563	128	128	191	406	320
15.6643	113	113	175	422	335
15.6723	144	144	189	452	337
15.6803	124	124	186	491	326
15.6883	133	133	184	522	348
15.6963	117	117	167	539	362
15.7043	120	120	176	558	420
15.7123	137	137	184	605	422
15.7204	120	120	174	657	393
15.7284	129	129	176	712	479
15.7364	122	122	177	747	471
15.7444	136	136	181	844	525
15.7524	129	129	166	868	538
15.7604	128	128	210	890	598
15.7684	139	139	209	958	562
15.7764	142	142	190	1032	585
15.7844	127	127	168	1065	632
15.7925	130	130	180	1175	664
15.8005	126	126	170	1144	619
15.8085	133	133	201	1210	654
15.8165	121	121	174	1252	669
15.8245	98	98	166	1231	508
15.8325	107	107	173	1240	515
15.8405	105	105	164	1264	431
15.8485	120	120	193	1296	417
15.8566	111	111	171	1240	381
15.8646	126	126	166	1133	314
15.8726	130	130	188	1042	315
15.8806	126	126	190	939	288
15.8886	129	129	185	847	278
15.8966	120	120	181	734	262
15.9046	133	133	178	675	297
15.9126	118	118	168	556	278
15.9207	117	117	189	520	262
15.9287	137	137	171	439	279
15.9367	126	126	177	414	235
15.9447	122	122	187	379	264
15.9527	154	154	163	343	248
15.9607	126	126	198	321	272
15.9687	131	131	175	307	268
15.9767	124	124	174	314	240
15.9848	131	131	146	270	259
15.9928	108	108	161	278	259
16.0008	128	128	167	273	242
16.0088	116	116	184	252	239
16.0168	137	137	186	259	322
16.0248	128	128	136	281	305
16.0328	123	123	185	272	316
16.0408	121	121	165	241	289
16.0489	113	113	165	273	300
16.0569	141	141	175	259	299
16.0649	129	129	212	289	332
16.0729	122	122	161	271	309
16.0809	124	124	175	285	341
16.0889	124	124	199	298	371
16.0969	115	115	168	300	357
16.1049	142	142	158	292	361
16.1129	119	119	176	309	395
16.121	128	128	176	286	367
16.129	119	119	191	346	399
16.137	116	116	167	304	422
16.145	134	134	223	316	433
16.153	142	142	200	316	478
16.161	105	105	168	347	459
16.169	119	119	171	323	542
16.177	151	151	177	393	549
16.1851	105	105	168	331	543
16.1931	118	118	139	352	576
16.2011	109	109	165	368	529
16.2091	124	124	194	376	530
16.2171	127	127	168	360	511
16.2251	144	144	169	380	503
16.2331	132	132	212	382	456
16.2411	110	110	199	379	484
16.2492	147	147	199	384	437
16.2572	115	115	153	406	427
16.2652	139	139	168	394	406
16.2732	109	109	163	403	400
16.2812	132	132	213	392	396
16.2892	139	139	196	398	342
16.2972	121	121	190	363	352
16.3052	129	129	189	321	307
16.3133	127	127	182	354	281
16.3213	125	125	169	316	302
16.3293	124	124	180	270	272
16.3373	128	128	204	278	246
16.3453	129	129	168	276	272
16.3533	121	121	156	234	252
16.3613	132	132	194	243	277
16.3693	118	118	165	226	231
16.3774	110	110	177	217	246
16.3854	146	146	166	236	275
16.3934	129	129	176	227	256
16.4014	127	127	161	213	223
16.4094	128	128	194	244	244
16.4174	155	155	166	194	258
16.4254	131	131	189	198	249
16.4334	138	138	184	221	265
16.4415	137	137	166	214	248
16.4495	118	118	181	232	268
16.4575	129	129	168	203	226
16.4655	124	124	180	231	248
16.4735	139	139	201	218	245
16.4815	124	124	204	201	284
16.4895	138	138	161	245	239
16.4975	146	146	164	199	257
16.5055	126	126	185	204	250
16.5136	111	111	155	210	252
16.5216	121	121	172	188	241
16.5296	128	128	171	196	273
16.5376	123	123	177	221	264
16.5456	127	127	176	192	274
16.5536	117	117	179	218	271
16.5616	124	124	155	205	268
16.5696	117	117	193	203	273
16.5777	108	108	188	177	281
16.5857	127	127	188	197	282
16.5937	125	125	171	193	247
16.6017	118	118	200	197	251
16.6097	146	146	170	197	280
16.6177	126	126	193	199	257
16.6257	122	122	190	182	261
16.6337	119	119	174	192	253
16.6418	128	128	168	212	251
16.6498	128	128	192	212	276
16.6578	132	132	173	197	247
16.6658	132	132	199	203	269
16.6738	152	152	189	211	259
16.6818	138	138	162	194	265
16.6898	116	116	179	182	257
16.6978	164	164	181	199	285
16.7059	132	132	187	207	251
16.7139	130	130	196	209	273
16.7219	139	139	178	188	261
16.7299	104	104	197	192	237
16.7379	137	137	191	184	245
16.7459	130	130	183	199	263
16.7539	114	114	168	186	255
16.7619	136	136	192	199	270
16.77	131	131	172	204	241
16.778	123	123	182	210	250
16.786	126	126	168	198	259
16.794	111	111	158	195	255
16.802	122	122	161	221	234
16.81	106	106	174	210	263
16.818	149	149	171	215	249
16.826	117	117	179	210	247
16.834	122	122	173	194	265
16.8421	124	124	190	221	265
16.8501	113	113	192	186	243
16.8581	123	123	192	192	246
16.8661	116	116	192	201	250
16.8741	143	143	184	215	252
16.8821	126	126	199	215	243
16.8901	131	131	172	192	266
16.8981	152	152	178	193	286
16.9062	124	124	172	211	267
16.9142	148	148	189	211	275
16.9222	124	124	197	215	281
16.9302	139	139	195	213	258
16.9382	117	117	193	192	299
16.9462	124	124	165	188	260
16.9542	114	114	167	197	304
16.9622	140	140	190	184	287
16.9703	137	137	196	195	299
16.9783	128	128	195	197	298
16.9863	151	151	196	205	307
16.9943	125	125	177	226	312
17.0023	121	121	216	197	287
17.0103	116	116	184	191	334
17.0183	146	146	188	196	350
17.0263	132	132	213	217	367
17.0344	141	141	177	207	373
17.0424	127	127	188	213	335
17.0504	147	147	169	223	385
17.0584	135	135	179	181	401
17.0664	128	128	207	196	355
17.0744	126	126	192	209	387
17.0824	139	139	182	217	357
17.0904	128	128	198	234	357
17.0985	147	147	180	229	352
17.1065	113	113	181	228	364
17.1145	138	138	204	219	353
17.1225	142	142	218	208	336
17.1305	122	122	196	219	316
17.1385	133	133	191	219	340
17.1465	115	115	192	189	360
17.1545	113	113	169	216	330
17.1626	128	128	173	224	324
17.1706	145	145	187	207	324
17.1786	143	143	203	230	353
17.1866	147	147	186	211	346
17.1946	129	129	187	216	314
17.2026	121	121	181	213	335
17.2106	140	140	178	202	306
17.2186	137	137	192	235	345
17.2266	161	161	183	255	327
17.2347	149	149	189	248	332
17.2427	148	148	200	250	336
17.2507	138	138	203	226	369
17.2587	131	131	173	224	313
17.2667	121	121	177	221	347
17.2747	117	117	179	264	354
17.2827	120	120	193	264	387
17.2907	114	114	181	249	371
17.2988	109	109	199	268	368
17.3068	123	123	201	265	341
17.3148	134	134	172	259	319
17.3228	108	108	179	286	347
17.3308	150	150	186	280	315
17.3388	134	134	187	258	327
17.3468	130	130	210	287	324
17.3548	125	125	184	257	349
17.3629	128	128	198	275	282
17.3709	147	147	203	250	313
17.3789	129	129	197	252	267
17.3869	132	132	199	252	287
17.3949	110	110	197	248	265
17.4029	145	145	204	254	260
17.4109	118	118	201	238	250
17.4189	125	125	197	263	287
17.427	139	139	173	235	266
17.435	130	130	196	244	285
17.443	139	139	198	279	296
17.451	123	123	187	235	266
17.459	140	140	177	223	306
17.467	109	109	200	233	288
17.475	124	124	176	256	277
17.483	138	138	209	222	252
17.4911	125	125	184	253	281
17.4991	131	131	195	223	266
17.5071	123	123	180	267	284
17.5151	137	137	178	251	262
17.5231	134	134	185	254	255
17.5311	128	128	194	240	297
17.5391	138	138	207	221	242
17.5471	147	147	228	228	264
17.5551	131	131	184	251	271
17.5632	138	138	178	237	269
17.5712	133	133	197	270	282
17.5792	130	130	166	225	236
17.5872	128	128	175	247	284
17.5952	119	119	208	229	266
17.6032	132	132	218	227	292
17.6112	161	161	184	241	294
17.6192	127	127	207	229	279
17.6273	161	161	208	227	276
17.6353	151	151	200	236	270
17.6433	135	135	187	220	244
17.6513	144	144	199	241	259
17.6593	149	149	205	209	281
17.6673	118	118	218	212	251
17.6753	117	117	197	215	273
17.6833	135	135	203	241	274
17.6914	133	133	206	215	267
17.6994	154	154	208	207	266
17.7074	161	161	211	218	285
17.7154	145	145	199	214	265
17.7234	123	123	192	230	255
17.7314	140	140	190	235	245
17.7394	139	139	217	225	300
17.7474	131	131	197	214	261
17.7555	145	145	199	226	272
17.7635	131	131	191	229	265
17.7715	125	125	185	222	260
17.7795	122	122	207	244	270
17.7875	145	145	181	225	282
17.7955	106	106	228	246	277
17.8035	123	123	181	214	271
17.8115	123	123	185	215	280
17.8196	156	156	181	215	287
17.8276	125	125	190	249	263
17.8356	130	130	210	219	271
17.8436	116	116	196	236	304
17.8516	126	126	199	255	274
17.8596	131	131	189	242	318
17.8676	151	151	194	243	279
17.8756	124	124	188	216	274
17.8837	136	136	190	230	280
17.8917	142	142	208	239	272
17.8997	146	146	186	251	276
17.9077	122	122	172	250	276
17.9157	118	118	228	241	290
17.9237	138	138	194	229	306
17.9317	131	131	230	260	253
17.9397	144	144	223	241	249
17.9477	131	131	195	240	261
17.9558	143	143	218	267	280
17.9638	142	142	235	239	267
17.9718	135	135	219	246	284
17.9798	152	152	199	217	264
17.9878	156	156	199	250	262
17.9958	138	138	201	248	297
18.0038	151	151	231	236	304
18.0118	144	144	231	271	303
18.0199	137	137	214	251	304
18.0279	132	132	222	275	310
18.0359	161	161	232	286	317
18.0439	149	149	223	260	313
18.0519	158	158	201	246	302
18.0599	139	139	235	262	307
18.0679	156	156	201	303	296
18.0759	141	141	222	299	326
18.084	172	172	269	291	303
18.092	156	156	235	302	330
18.1	141	141	253	294	359
18.108	172	172	244	279	342
18.116	142	142	232	333	374
18.124	143	143	220	345	344
18.132	155	155	237	327	385
18.14	151	151	239	350	405
18.1481	155	155	226	372	383
18.1561	177	177	237	449	412
18.1641	174	174	229	451	429
18.1721	158	158	224	415	426
18.1801	151	151	234	449	499
18.1881	135	135	244	492	508
18.1961	158	158	240	490	509
18.2041	149	149	226	548	555
18.2122	141	141	226	569	589
18.2202	173	173	218	622	633
18.2282	132	132	225	618	635
18.2362	142	142	211	666	648
18.2442	151	151	226	681	687
18.2522	124	124	202	729	626
18.2602	154	154	192	740	635
18.2682	161	161	207	844	588
18.2762	144	144	210	832	628
18.2843	160	160	166	800	593
18.2923	123	123	223	836	558
18.3003	159	159	199	775	528
18.3083	150	150	195	821	489
18.3163	139	139	221	804	452
18.3243	152	152	178	726	410
18.3323	141	141	194	724	428
18.3403	124	124	194	660	366
18.3484	133	133	200	633	365
18.3564	132	132	188	545	305
18.3644	140	140	206	546	344
18.3724	134	134	186	513	331
18.3804	148	148	212	440	312
18.3884	144	144	208	423	354
18.3964	139	139	213	392	330
18.4044	173	173	191	354	298
18.4125	124	124	202	420	319
18.4205	158	158	219	339	347
18.4285	124	124	199	331	308
18.4365	145	145	195	339	335
18.4445	141	141	204	291	365
18.4525	115	115	191	286	319
18.4605	149	149	192	320	362
18.4685	162	162	208	313	324
18.4766	147	147	208	248	336
18.4846	115	115	195	287	374
18.4926	140	140	185	304	334
18.5006	147	147	195	283	342
18.5086	135	135	207	308	320
18.5166	134	134	191	293	316
18.5246	127	127	183	297	300
18.5326	114	114	204	298	319
18.5407	129	129	190	257	309
18.5487	121	121	203	298	304
18.5567	151	151	206	246	327
18.5647	129	129	204	275	320
18.5727	138	138	203	283	303
18.5807	126	126	206	250	296
18.5887	136	136	216	248	322
18.5967	139	139	197	246	314
18.6048	134	134	216	257	282
18.6128	125	125	207	281	307
18.6208	148	148	225	276	320
18.6288	139	139	179	249	311
18.6368	123	123	188	286	307
18.6448	143	143	206	243	311
18.6528	123	123	216	250	302
18.6608	138	138	217	236	284
18.6688	139	139	200	252	322
18.6769	152	152	217	247	314
18.6849	128	128	225	241	314
18.6929	149	149	229	262	296
18.7009	130	130	195	251	328
18.7089	150	150	206	234	281
18.7169	153	153	200	242	292
18.7249	137	137	229	271	291
18.7329	156	156	217	257	301
18.741	152	152	216	261	308
18.749	142	142	201	258	305
18.757	137	137	212	269	325
18.765	137	137	221	273	316
18.773	165	165	201	270	329
18.781	157	157	212	266	326
18.789	158	158	192	255	306
18.797	150	150	210	248	328
18.8051	137	137	189	244	333
18.8131	149	149	199	262	315
18.8211	147	147	221	274	330
18.8291	154	154	223	247	315
18.8371	146	146	190	235	301
18.8451	121	121	216	265	331
18.8531	137	137	209	269	353
18.8611	150	150	225	247	331
18.8692	143	143	217	256	322
18.8772	150	150	218	241	355
18.8852	165	165	213	249	318
18.8932	153	153	220	254	376
18.9012	155	155	211	262	339
18.9092	142	142	204	248	334
18.9172	132	132	207	260	358
18.9252	135	135	229	253	351
18.9333	145	145	207	248	334
18.9413	131	131	211	260	364
18.9493	147	147	194	257	347
18.9573	155	155	213	251	347
18.9653	137	137	239	248	362
18.9733	140	140	214	272	333
18.9813	158	158	216	263	351
18.9893	143	143	232	267	356
18.9973	162	162	222	277	363
19.0054	127	127	213	266	339
19.0134	159	159	228	254	366
19.0214	133	133	213	249	356
19.0294	142	142	217	237	387
19.0374	133	133	203	245	383
19.0454	120	120	219	261	338
19.0534	135	135	197	253	388
19.0614	154	154	215	247	351
19.0695	132	132	194	278	369
19.0775	116	116	219	292	351
19.0855	132	132	203	285	407
19.0935	130	130	207	251	376
19.1015	130	130	201	290	401
19.1095	138	138	233	297	387
19.1175	146	146	207	275	416
19.1255	155	155	216	243	448
19.1336	126	126	213	290	427
19.1416	140	140	177	297	402
19.1496	161	161	206	276	446
19.1576	124	124	237	297	450
19.1656	148	148	190	260	509
19.1736	148	148	218	273	563
19.1816	166	166	217	276	570
19.1896	131	131	222	267	548
19.1977	140	140	219	285	651
19.2057	149	149	221	306	670
19.2137	146	146	225	297	725
19.2217	146	146	213	306	720
19.2297	119	119	206	285	859
19.2377	122	122	243	286	889
19.2457	155	155	202	281	876
19.2537	162	162	219	275	1021
19.2618	140	140	214	318	1054
19.2698	139	139	218	298	1140
19.2778	133	133	195	293	1096
19.2858	132	132	227	270	1156
19.2938	125	125	213	270	1180
19.3018	131	131	253	274	1186
19.3098	142	142	208	310	1129
19.3178	134	134	228	283	1060
19.3259	154	154	206	317	1023
19.3339	142	142	224	309	945
19.3419	156	156	226	334	928
19.3499	138	138	224	303	830
19.3579	162	162	244	301	726
19.3659	147	147	212	314	664
19.3739	151	151	249	329	681
19.3819	156	156	223	296	591
19.3899	155	155	244	348	530
19.398	147	147	228	299	510
19.406	144	144	250	347	496
19.414	150	150	260	308	428
19.422	155	155	239	333	470
19.43	152	152	240	343	453
19.438	142	142	263	326	468
19.446	129	129	218	335	430
19.454	142	142	223	351	419
19.4621	152	152	240	347	435
19.4701	151	151	217	358	427
19.4781	170	170	226	404	446
19.4861	167	167	247	389	418
19.4941	140	140	241	415	455
19.5021	166	166	228	416	498
19.5101	177	177	234	415	462
19.5181	184	184	248	380	458
19.5262	159	159	241	437	495
19.5342	201	201	254	476	479
19.5422	167	167	229	510	506
19.5502	158	158	249	439	497
19.5582	183	183	244	513	484
19.5662	186	186	276	489	453
19.5742	192	192	265	552	508
19.5822	178	178	279	545	482
19.5903	169	169	306	524	497
19.5983	188	188	291	508	454
19.6063	190	190	285	571	475
19.6143	210	210	310	550	425
19.6223	188	188	291	507	416
19.6303	202	202	339	490	445
19.6383	227	227	337	499	433
19.6463	208	208	327	468	413
19.6544	231	231	343	478	411
19.6624	229	229	400	436	428
19.6704	226	226	365	451	426
19.6784	220	220	388	419	418
19.6864	216	216	391	379	384
19.6944	254	254	395	375	433
19.7024	242	242	404	390	422
19.7104	221	221	365	382	400
19.7184	258	258	395	382	421
19.7265	260	260	422	378	464
19.7345	241	241	390	375	458
19.7425	222	222	405	394	422
19.7505	243	243	400	384	389
19.7585	246	246	419	412	402
19.7665	229	229	389	361	409
19.7745	253	253	433	367	443
19.7825	284	284	404	332	405
19.7906	233	233	427	381	428
19.7986	249	249	416	382	422
19.8066	228	228	404	364	460
19.8146	240	240	404	357	464
19.8226	239	239	433	355	421
19.8306	251	251	408	348	413
19.8386	229	229	441	348	426
19.8466	246	246	372	346	412
19.8547	230	230	413	373	436
19.8627	248	248	423	354	429
19.8707	260	260	404	344	394
19.8787	244	244	339	387	418
19.8867	240	240	350	367	471
19.8947	221	221	371	383	426
19.9027	236	236	361	378	456
19.9107	259	259	406	343	443
19.9188	261	261	377	396	439
19.9268	208	208	346	402	477
19.9348	243	243	371	406	474
19.9428	229	229	331	356	496
19.9508	201	201	360	368	480
19.9588	224	224	357	403	498
19.9668	202	202	330	396	437
19.9748	206	206	323	421	464
19.9829	224	224	363	389	481
19.9909	188	188	321	375	492
19.9989	218	218	344	416	532
20.0069	205	205	318	408	485
20.0149	181	181	309	406	520
20.0229	203	203	295	457	480
20.0309	186	186	385	452	474
20.0389	200	200	341	430	493
20.0469	197	197	303	452	491
20.055	186	186	318	457	509
20.063	180	180	315	441	507
20.071	201	201	286	462	514
20.079	203	203	312	454	493
20.087	178	178	300	454	545
20.095	195	195	296	448	494
20.103	190	190	297	513	514
20.111	171	171	300	520	521
20.1191	165	165	293	493	532
20.1271	163	163	292	526	490
20.1351	168	168	289	517	518
20.1431	190	190	295	502	532
20.1511	174	174	251	553	513
20.1591	178	178	265	570	474
20.1671	175	175	254	613	516
20.1751	179	179	236	593	536
20.1832	159	159	267	615	495
20.1912	160	160	273	590	470
20.1992	166	166	282	652	482
20.2072	182	182	283	645	485
20.2152	172	172	261	664	520
20.2232	168	168	249	707	538
20.2312	172	172	270	764	534
20.2392	189	189	259	783	560
20.2473	179	179	296	808	523
20.2553	193	193	243	855	565
20.2633	176	176	262	868	585
20.2713	201	201	262	989	645
20.2793	166	166	261	1042	680
20.2873	182	182	238	1116	711
20.2953	163	163	254	1255	727
20.3033	153	153	248	1313	780
20.3114	167	167	253	1363	839
20.3194	167	167	284	1619	948
20.3274	164	164	278	1710	932
20.3354	159	159	249	1741	1061
20.3434	188	188	259	2000	1106
20.3514	166	166	260	2243	1196
20.3594	176	176	247	2464	1438
20.3674	165	165	270	2640	1524
20.3755	185	185	257	2907	1607
20.3835	160	160	256	3272	1719
20.3915	158	158	248	3537	2016
20.3995	166	166	247	3770	2192
20.4075	156	156	275	4236	2355
20.4155	167	167	241	4503	2498
20.4235	150	150	254	4805	2674
20.4315	175	175	291	5313	2665
20.4395	147	147	263	5268	2595
20.4476	177	177	255	5692	2536
20.4556	162	162	268	5802	2289
20.4636	158	158	245	5957	2114
20.4716	168	168	262	5991	1796
20.4796	150	150	251	5857	1670
20.4876	154	154	255	5624	1626
20.4956	164	164	286	5416	1366
20.5036	166	166	261	5097	1231
20.5117	172	172	258	4480	1055
20.5197	165	165	243	4054	886
20.5277	178	178	256	3580	759
20.5357	165	165	228	3312	757
20.5437	160	160	257	2988	672
20.5517	180	180	240	2477	635
20.5597	165	165	265	2167	614
20.5677	174	174	289	1831	602
20.5758	164	164	266	1627	611
20.5838	162	162	256	1387	607
20.5918	161	161	261	1165	595
20.5998	184	184	283	1050	634
20.6078	178	178	299	924	606
20.6158	173	173	294	940	632
20.6238	152	152	289	848	619
20.6318	163	163	305	808	617
20.6399	205	205	281	729	689
20.6479	156	156	329	707	705
20.6559	182	182	295	758	631
20.6639	207	207	305	679	621
20.6719	212	212	322	684	713
20.6799	203	203	296	668	769
20.6879	197	197	315	615	685
20.6959	215	215	314	622	738
20.704	227	227	310	661	771
20.712	238	238	340	641	746
20.72	249	249	346	674	761
20.728	253	253	351	577	778
20.736	268	268	381	630	722
20.744	261	261	395	619	769
20.752	270	270	391	576	768
20.76	295	295	396	600	806
20.768	297	297	461	567	770
20.7761	324	324	449	602	860
20.7841	341	341	461	570	872
20.7921	351	351	446	578	943
20.8001	383	383	486	581	900
20.8081	382	382	565	595	951
20.8161	452	452	568	600	961
20.8241	427	427	573	636	1031
20.8321	478	478	615	616	1062
20.8402	527	527	603	589	985
20.8482	546	546	650	645	1099
20.8562	573	573	708	665	1046
20.8642	642	642	733	645	1071
20.8722	574	574	709	661	1080
20.8802	581	581	773	693	1064
20.8882	619	619	736	638	1080
20.8962	516	516	706	643	925
20.9043	527	527	716	662	863
20.9123	471	471	708	595	830
20.9203	392	392	683	577	785
20.9283	388	388	654	559	782
20.9363	370	370	574	587	752
20.9443	366	366	563	510	659
20.9523	332	332	565	541	655
20.9603	301	301	505	509	654
20.9684	255	255	481	490	597
20.9764	249	249	464	483	629
20.9844	242	242	445	444	562
20.9924	231	231	393	469	604
21.0004	210	210	355	397	592
[truncated: 8,612 more rows]

## Sheet: XPS
Binding Energy (E)
eV	Counts / s	Counts / s	Counts / s	Counts / s	Counts / s
1350.08	206557	191483	176366	228257	179549
1349.08	204327	192654	175745	225330	179549
1348.08	205251	192892	174103	226126	178739
1347.08	204902	192577	173560	225977	177942
1346.08	199788	191000	171859	223546	177441
1345.08	199685	188858	170588	222931	174648
1344.08	203411	187827	171243	223546	177495
1343.08	199250	186866	171494	221572	175788
1342.08	199148	186569	171378	223548	173578
1341.08	197381	186405	170070	222062	171234
1340.08	200003	186802	169139	218022	173737
1339.08	197178	188452	168545	221100	173870
1338.08	195857	189628	171108	221757	175699
1337.08	201567	188842	170010	220992	174349
1336.08	197930	188101	169548	218468	170672
1335.08	197090	186505	167389	218111	168111
1334.08	196788	183389	168288	218677	167993
1333.08	197115	184863	169004	217502	170279
1332.08	195012	185931	169137	216797	168204
1331.08	194594	182569	168398	215961	167958
1330.08	196674	181133	167026	214672	166206
1329.08	194883	182880	167756	214892	165535
1328.08	195660	182968	167229	215621	168630
1327.08	192731	183524	167986	214034	168327
1326.08	189524	184432	164560	212626	165182
1325.08	191712	183189	165641	212359	166997
1324.08	191683	183816	164764	210525	166790
1323.08	191293	182917	163760	212198	165057
1322.08	192028	182106	162777	214270	164764
1321.08	191822	182168	164345	212455	163131
1320.08	193102	180727	162548	210004	162476
1319.08	190982	180417	161275	209401	162535
1318.08	193662	180170	164875	209482	161429
1317.08	193447	179744	163907	209512	162681
1316.08	190777	179884	162436	209900	163977
1315.08	192522	178849	163427	209026	161899
1314.08	191063	178838	161268	209899	160552
1313.08	190701	180488	162301	208317	160862
1312.08	192150	179839	161597	210158	162195
1311.08	191695	179969	162211	210022	159650
1310.08	190561	180707	161937	210222	161864
1309.08	194029	178605	162763	207125	160762
1308.08	194929	177962	164683	207043	161781
1307.08	190893	178390	163055	209091	160884
1306.08	193297	179352	164200	213355	164162
1305.08	195776	182905	167373	214831	165922
1304.08	196203	185937	167909	212711	165592
1303.08	196487	185874	167550	210312	165460
1302.08	192678	183568	163323	209647	163167
1301.08	191442	182362	163150	206227	160569
1300.08	193191	182080	162849	207378	162566
1299.08	191154	180027	160202	208739	162289
1298.08	187385	177988	162401	210730	157921
1297.08	191692	178020	162177	209459	159316
1296.08	191568	177507	162914	208259	160370
1295.08	191926	177770	161956	206332	159590
1294.08	191036	178673	161772	205045	160596
1293.08	190058	178626	161109	207366	161763
1292.08	190245	180366	161273	207662	162851
1291.08	191245	180110	161022	206014	161579
1290.08	190015	178759	160695	205845	159642
1289.08	189677	179300	161179	206757	159617
1288.08	190436	179667	161636	209132	158341
1287.08	190128	178752	161857	208501	159074
1286.08	191913	178675	160374	210108	161066
1285.08	190790	180067	160750	210214	160761
1284.08	190338	180760	162839	208907	159878
1283.08	192328	180383	163652	208468	162496
1282.08	190651	178771	162867	210109	159816
1281.08	192921	181113	163405	209659	159796
1280.08	191950	181712	163748	210155	160488
1279.08	191018	179429	159890	209354	161768
1278.08	192254	181063	159945	208309	159450
1277.08	191825	182397	163427	209831	161997
1276.08	194545	182087	164552	210136	160570
1275.08	194576	180466	163533	210078	161244
1274.08	193902	181082	165246	208424	162995
1273.08	195348	182843	165357	208983	161602
1272.08	196336	183357	165203	209400	163095
1271.08	196617	184454	164571	212233	164006
1270.08	197890	184471	165841	209566	162590
1269.08	196076	183131	164939	211257	164071
1268.08	196271	182633	165764	212796	164716
1267.08	195488	184147	166697	211352	163602
1266.08	198955	184036	166779	211530	162567
1265.08	200256	184627	165409	213302	164026
1264.08	197619	185208	165678	214684	164591
1263.08	197938	184592	167592	215246	165461
1262.08	197927	184471	168357	213007	164912
1261.08	197221	183357	167431	214773	164768
1260.08	199440	184376	165414	212677	167029
1259.08	199659	186650	167362	213153	163495
1258.08	198402	187922	167534	214691	164358
1257.08	200239	188595	167895	213219	165370
1256.08	200227	187096	168462	213082	164903
1255.08	198992	188652	167131	214322	164628
1254.08	202301	189882	169409	215974	167676
1253.08	201740	189711	167626	218662	168723
1252.08	200889	192309	169791	219127	166820
1251.08	200780	192304	170079	218363	166422
1250.08	202965	191347	171063	219632	168640
1249.08	202804	192371	169007	219684	169062
1248.08	205311	192879	172759	220900	169987
1247.08	204433	193078	173556	222552	168722
1246.08	205689	192884	175122	220436	170403
1245.08	205102	193929	173749	220357	173647
1244.08	208394	196126	173769	221087	172350
1243.08	210025	197453	175851	221067	172393
1242.08	209078	197995	176046	222100	173442
1241.08	208490	196142	174264	220935	171957
1240.08	209387	194993	177707	222147	173317
1239.08	208353	196947	175977	222847	173920
1238.08	208808	199187	175960	225088	172802
1237.08	211067	198840	176869	227731	172942
1236.08	210552	198715	177687	228382	175001
1235.08	212900	201053	179261	228509	173867
1234.08	213210	201794	179466	228579	175982
1233.08	213504	200880	180366	229967	177412
1232.08	216259	201573	182233	229612	178621
1231.08	219158	202171	181792	230411	179840
1230.08	219156	204489	181450	234190	181056
1229.08	221229	208107	185866	236951	184066
1228.08	222215	208164	186038	237405	184824
1227.08	222699	207932	188094	236416	185740
1226.08	224193	208465	187568	237657	185040
1225.08	224027	209174	186525	236481	183767
1224.08	225122	210984	188020	236758	184208
1223.08	224733	210363	187532	238163	182424
1222.08	222700	210324	187268	236670	181768
1221.08	219736	208382	186157	234508	179429
1220.08	217514	204510	182623	232394	178006
1219.08	218263	202817	178561	231346	176745
1218.08	215902	199971	175299	228589	175530
1217.08	210841	198024	172650	225471	171569
1216.08	209124	194385	170221	222905	168450
1215.08	203693	188810	165591	219558	163548
1214.08	200672	185845	160723	216490	165061
1213.08	197493	182883	160839	211938	161941
1212.08	193084	179495	155856	209298	159599
1211.08	189453	177291	154584	206181	159362
1210.08	188212	175288	152475	203719	156970
1209.08	187066	172643	151266	204510	159369
1208.08	184591	170232	149066	202903	155289
1207.08	183983	168753	147453	199859	156536
1206.08	182191	167421	145617	197767	153074
1205.08	180867	165442	145123	196578	154573
1204.08	181293	164646	143915	194800	156004
1203.08	178137	164846	144642	194836	155265
1202.08	179778	165695	145089	195969	154153
1201.08	179536	165779	144544	196488	153620
1200.08	179513	163571	146810	198314	155496
1199.08	181143	163352	148261	198892	154440
1198.08	184436	165046	146405	199381	156849
1197.08	183591	167865	148910	200291	156981
1196.08	185809	170586	148591	202083	156544
1195.08	186644	171199	148587	200353	156381
1194.08	186945	169195	149524	201750	154905
1193.08	184001	168204	147548	198807	156277
1192.08	181752	168310	147340	197663	154057
1191.08	180610	165776	147822	196959	155110
1190.08	182568	164395	147479	197808	156028
1189.08	180049	163142	145435	197874	156632
1188.08	181234	162624	143583	194198	155250
1187.08	178741	163440	143544	194141	155069
1186.08	178303	163431	143984	195888	154993
1185.08	179700	161836	145271	194064	155038
1184.08	178779	161786	144685	194368	155995
1183.08	178185	162047	145064	196039	154884
1182.08	177700	161372	145136	195363	156872
1181.08	178671	162417	145678	194166	156008
1180.08	178356	164057	145519	195526	155346
1179.08	179179	164970	145672	196199	156764
1178.08	180665	164891	144329	196945	157873
1177.08	181048	163208	144552	197211	156996
1176.08	180480	162701	146435	200404	157080
1175.08	182374	163669	146102	199404	159402
1174.08	181171	163941	146754	199571	157575
1173.08	182703	163513	146778	200152	159073
1172.08	182912	165327	146568	198268	160204
1171.08	183753	167930	147911	201192	159514
1170.08	182179	168395	147758	202737	156495
1169.08	183685	166677	148538	200904	157510
1168.08	182881	165679	146686	201243	161586
1167.08	182436	167619	147291	202894	160151
1166.08	182434	167865	147112	203439	159917
1165.08	184140	167205	146669	202326	160742
1164.08	184932	166887	146794	200211	162200
1163.08	185084	167503	148524	201576	160917
1162.08	186372	167923	148796	203455	160261
1161.08	187919	168525	148745	200924	160415
1160.08	187465	168962	147823	200796	160669
1159.08	186702	168419	145128	201474	161499
1158.08	185060	169789	147840	200310	161836
1157.08	184742	169544	150212	201564	161107
1156.08	185160	168909	148679	202746	160894
1155.08	186110	169409	147453	206064	165750
1154.08	186236	169986	148266	205505	164462
1153.08	187584	170261	151107	206027	164122
1152.08	187435	170008	151168	205811	163750
1151.08	186841	171002	150543	202014	164487
1150.08	188163	171580	151791	204349	160788
1149.08	188807	171237	150351	205585	164115
1148.08	189058	169938	151702	204447	164741
1147.08	188405	170469	150523	206578	164508
1146.08	189057	171832	150469	205747	163851
1145.08	191064	172530	151733	208581	163773
1144.08	190380	174143	152754	207501	164757
1143.08	190641	174372	154800	207837	165560
1142.08	192549	172458	153796	208302	163806
1141.08	192094	173587	153502	207830	165580
1140.08	189760	174035	154022	208857	167919
1139.08	192831	173507	153171	210345	167878
1138.08	192340	174467	152824	210489	169962
1137.08	192800	174550	153885	209752	165430
1136.08	194022	174739	154939	211118	166917
1135.08	193593	175426	155067	211911	165549
1134.08	192222	176502	156146	210424	167288
1133.08	190756	176915	154307	210944	167598
1132.08	194142	177638	156482	210674	170230
1131.08	193190	176911	156504	211611	171317
1130.08	194081	175946	156348	213007	168335
1129.08	196007	176621	157071	212358	168857
1128.08	196525	177668	155684	213813	171047
1127.08	194508	177753	157206	214336	171738
1126.08	197193	177030	158142	213546	171480
1125.08	198481	177785	158492	214816	169308
1124.08	196877	179200	158490	214974	170073
1123.08	197844	180200	158874	214770	171073
1122.08	200896	180172	158847	214585	170382
1121.08	198525	180009	158155	216903	171123
1120.08	198964	180427	159348	216338	170635
1119.08	199017	180640	158929	217495	170851
1118.08	198210	180034	158677	216282	172431
1117.08	200466	180551	159127	214522	172729
1116.08	200433	181310	160987	218382	174492
1115.08	201544	180776	160725	219448	174698
1114.08	200513	181673	160131	218101	173887
1113.08	202222	183003	160946	219796	173487
1112.08	201341	182768	161991	218343	175974
1111.08	199680	182581	161318	219441	174194
1110.08	199507	184768	160640	219418	174866
1109.08	201280	185598	161815	221339	175231
1108.08	203511	185179	162802	222472	174634
1107.08	205152	185146	163459	222997	176365
1106.08	204571	184354	163989	219664	176354
1105.08	201061	185892	162692	219676	177015
1104.08	202128	187251	163863	221466	177022
1103.08	204187	187453	163348	222601	178605
1102.08	204355	186189	163829	221340	181369
1101.08	205301	185041	162605	223447	177372
1100.08	204990	185424	164323	222345	179411
1099.08	204789	185904	163515	221826	178590
1098.08	206801	187911	163792	221106	179401
1097.08	206157	187070	163194	221403	178759
1096.08	206938	186238	164339	222861	179146
1095.08	205803	186919	165092	223140	179833
1094.08	204000	187195	162560	224247	177115
1093.08	205853	188171	165027	222970	176675
1092.08	206847	187972	165360	223645	176482
1091.08	210073	187699	164763	223966	178255
1090.08	209255	188406	165009	224885	180252
1089.08	207120	188973	164813	225407	179727
1088.08	208660	189534	163582	226207	178098
1087.08	207791	188959	165991	224438	181371
1086.08	209217	187613	165500	224695	181815
1085.08	208471	189244	166257	225967	184393
1084.08	207271	189445	167630	228983	184800
1083.08	210628	189309	166059	227245	182182
1082.08	210802	189767	165926	225610	182562
1081.08	212311	188945	166937	226948	184387
1080.08	211470	191675	167649	226665	185231
1079.08	208346	192991	167699	227180	181034
1078.08	210896	190406	167902	226020	181175
1077.08	212684	189681	166180	229028	184373
1076.08	210540	189273	165347	230087	185068
1075.08	212283	190384	168079	228928	184941
1074.08	211746	192739	171660	229210	183877
1073.08	214395	194353	172876	234186	185560
1072.08	219603	199410	177003	238559	187858
1071.08	219889	202106	174702	235329	185663
1070.08	217922	199794	174499	231764	188089
1069.08	215617	196083	169494	231490	187270
1068.08	214340	195460	168477	231729	188909
1067.08	214729	195137	171279	232314	187715
1066.08	216392	195535	169328	232339	187486
1065.08	217748	195931	172109	233845	187579
1064.08	216656	195061	171260	235287	187845
1063.08	218096	194769	171374	233772	188546
1062.08	214981	195879	172861	234598	189287
1061.08	217036	196350	173260	234168	187973
1060.08	219599	196418	170231	235514	188044
1059.08	218508	197547	171716	235490	189703
1058.08	218562	198008	172968	235057	189906
1057.08	218532	197593	172318	234693	191470
1056.08	220309	198453	173957	237094	191162
1055.08	217789	198616	174895	237922	191055
1054.08	219801	199194	175614	236422	192622
1053.08	221518	199882	175546	237620	192185
1052.08	221980	199291	176277	238805	190429
1051.08	225305	199678	176282	240828	193416
1050.08	224010	201123	176659	238560	191794
1049.08	221423	201585	175719	239830	193800
1048.08	223839	202199	175842	241825	194741
1047.08	222022	203198	176140	239367	196248
1046.08	223638	202237	175201	240074	198075
1045.08	221711	202525	176083	242022	195279
1044.08	223105	203492	178379	241842	196285
1043.08	223016	203953	179410	242999	195893
1042.08	225327	203499	179278	244038	197824
1041.08	223926	203579	179577	245304	196904
1040.08	226007	204999	181272	244412	196254
1039.08	225754	205551	182345	245399	196849
1038.08	226451	205757	180799	243939	199768
1037.08	229823	206725	180408	244123	198002
1036.08	229530	207704	182007	245629	198118
1035.08	229714	208296	182107	247435	201347
1034.08	229313	207480	182430	246185	200667
1033.08	227539	207869	182463	247794	199969
1032.08	230401	210589	183180	247671	202562
1031.08	232666	210113	183633	247141	202465
1030.08	232694	209289	182621	247319	201621
1029.08	231148	211455	182738	247258	202711
1028.08	230497	210439	183736	247546	201886
1027.08	230260	209702	185687	249802	201592
1026.08	231605	211496	187202	250916	205261
1025.08	233816	212069	186784	250614	208126
1024.08	234458	214474	187139	252664	205087
1023.08	234704	215143	189187	253046	203776
1022.08	234708	216255	189581	254231	206214
1021.08	234822	216848	187382	255645	207147
1020.08	237863	216042	189419	255945	207133
1019.08	238741	218405	191969	257775	208487
1018.08	236366	218737	191394	256012	208504
1017.08	238089	219235	190820	259158	209940
1016.08	239581	220347	190383	259751	212270
1015.08	240388	219375	191832	260390	212932
1014.08	239157	220030	190339	258968	210200
1013.08	237985	221137	191638	258931	208432
1012.08	238641	219181	191661	257363	210112
1011.08	239058	216296	190753	257874	209812
1010.08	240912	216505	190176	256222	208371
1009.08	240181	216614	191265	255797	209256
1008.08	241043	216847	192302	256862	211397
1007.08	242052	216859	192125	257419	210489
1006.08	244945	218024	193669	260807	210743
1005.08	244069	221219	196799	263994	214391
1004.08	246134	223793	198826	266819	215286
1003.08	247937	227199	199344	270670	219191
1002.08	251218	231187	202154	272194	220950
1001.08	255044	235462	206569	276873	225371
1000.08	257399	238276	208762	279080	226449
999.08	258169	238589	208240	278377	225514
998.08	255293	237704	204785	274106	223916
997.08	251733	234400	200326	272067	219376
996.08	245160	229115	195757	268966	217064
995.08	242388	224732	192720	265125	214482
994.08	242315	221488	189462	260789	210407
993.08	240522	218416	190031	256079	206999
992.08	237742	214825	187806	253914	205253
991.08	233794	209062	186488	249214	202770
990.08	229636	206581	183027	245806	199772
989.08	230362	204890	180941	246269	197042
988.08	230834	203910	180655	245819	195653
987.08	232292	202844	181460	247572	198039
986.08	232140	201240	182076	249724	198945
985.08	233656	202972	184069	254001	202559
984.08	237958	208383	191752	261434	207101
983.08	245905	215953	197638	269480	211275
982.08	257090	224983	206274	279464	224326
981.08	265660	237611	217589	294055	237434
980.08	277812	251540	227941	308982	244166
979.08	286970	265372	237703	315226	254206
978.08	290484	275177	239231	314353	255955
977.08	284100	273249	231780	304812	248255
976.08	273565	262669	219592	292767	237818
975.08	262004	248556	208080	278162	227656
974.08	253251	234394	199297	267868	217025
973.08	243732	223738	191910	258614	209808
972.08	238958	213507	185712	251399	205801
971.08	231734	205116	178448	241906	196018
970.08	223886	198888	171409	234717	189859
969.08	218347	189829	162829	227876	178830
968.08	209415	180987	157353	221358	174122
967.08	200639	173333	152149	213215	166443
966.08	195823	164512	146782	209723	163647
965.08	194203	158767	143944	206458	159475
964.08	190245	156241	141413	202786	154329
963.08	187945	154281	140059	201671	153940
962.08	186482	153480	140351	200347	153268
961.08	186915	153152	141045	200661	155455
960.08	186969	153976	139844	202177	154269
959.08	188485	154152	139892	203260	153720
958.08	190540	153795	140832	202413	155622
957.08	188758	153772	138731	202397	155234
956.08	190935	153348	140497	203767	154474
955.08	187239	153038	140000	203417	155327
954.08	187354	154023	141912	202116	152327
953.08	189198	155319	139836	202984	153090
952.08	190503	154828	139374	203673	155177
951.08	189026	153278	140175	204540	155203
950.08	187705	153450	141057	204442	154224
949.08	190760	154386	142118	203247	153501
948.08	187928	154826	144216	202973	154067
947.08	190446	154662	141779	202218	157092
946.08	189927	155246	140766	202390	154786
945.08	190369	156352	141095	204075	155547
944.08	189267	156659	141051	203680	158026
943.08	190498	157062	141259	205212	157273
942.08	189528	157150	142779	204608	157446
941.08	192742	156932	142142	207571	157717
940.08	190984	156952	142171	207967	158051
939.08	190962	157065	142628	205860	155856
938.08	192824	157210	143386	205690	155878
937.08	193209	158006	142520	206215	157865
936.08	191720	158269	144495	206124	159201
935.08	192967	157900	144854	207301	158952
934.08	192549	157646	145679	207271	157564
933.08	192535	157328	144533	207583	157775
932.08	192065	158059	143511	208781	156732
931.08	193105	159268	145154	208669	158353
930.08	194350	159395	143203	210073	160703
929.08	196015	158795	144900	209710	157823
928.08	193256	159508	146243	207368	158614
927.08	195102	159867	145698	207720	159556
926.08	194661	159292	144192	207144	161195
925.08	194097	159039	143967	209029	160244
924.08	194293	159328	144730	208219	161399
923.08	193480	160228	142731	206579	160067
922.08	193503	160806	144001	206985	158673
921.08	193850	159974	145156	208585	158313
920.08	194400	158327	146282	209257	157490
919.08	193791	159327	145398	208461	160812
918.08	195005	160191	145152	210406	160483
917.08	194934	159906	146486	209389	160139
916.08	194945	160729	145442	207025	160562
915.08	196013	161375	146207	208738	160058
914.08	195418	161421	147952	210906	162934
913.08	191873	161555	147637	211990	162324
912.08	193337	161853	146639	211889	162279
911.08	197278	161565	146522	212090	161650
910.08	195387	161377	146542	211180	161571
909.08	196618	161604	148050	212213	161440
908.08	195908	162662	147399	211701	163890
907.08	196024	163662	148525	211375	164038
906.08	197384	163414	149003	212735	165831
905.08	198534	162752	148431	213237	162999
904.08	197070	163538	149018	211854	160289
903.08	197194	163941	148522	213366	164283
902.08	197394	164269	150016	213528	164470
901.08	198409	165330	149245	216376	163992
900.08	198491	165049	148708	214043	163982
899.08	199472	165966	149991	214087	165350
898.08	198677	164835	149915	214679	166156
897.08	197106	164556	150375	214648	163866
896.08	197985	165993	148711	212247	163368
895.08	198341	165343	150471	213969	165041
894.08	199413	165146	149151	212945	164553
893.08	198276	165686	149198	212889	163321
892.08	197670	165920	148905	213745	164635
891.08	197932	166894	149919	213803	164866
890.08	198357	166297	149965	212820	164321
889.08	198261	166677	148108	210768	162592
888.08	195873	166072	148180	208691	160834
887.08	196528	165892	147598	208142	161512
886.08	194050	167682	146835	206709	162947
885.08	195388	166806	150110	207455	161797
884.08	195180	166225	149604	204948	161823
883.08	193352	166571	148465	205212	160409
882.08	190920	165035	148695	206296	156262
881.08	192082	164974	148588	206231	158899
880.08	193150	165737	150006	208290	160399
879.08	192780	164690	149307	207216	160935
878.08	193527	166039	148173	205813	159869
877.08	193277	168158	150461	204644	160217
876.08	193362	167086	150832	203965	157888
875.08	191823	166269	149370	206756	158215
874.08	192577	167016	148555	206701	160868
873.08	191179	167172	150375	207736	160248
872.08	192093	167386	150313	208436	159700
871.08	191123	167336	149740	207154	160879
870.08	191729	167020	149288	205458	160680
869.08	192569	168662	148950	206047	158628
868.08	191630	170192	149668	207972	159610
867.08	191119	169337	149548	205949	160628
866.08	192311	169504	151523	205715	161703
865.08	193423	170314	151408	206141	160683
864.08	194953	169544	152194	208743	158809
863.08	194666	169341	149795	207443	158357
862.08	195240	170067	151167	207944	162742
861.08	195137	169987	152315	207556	162860
860.08	195201	170069	153342	206659	160795
859.08	193900	170904	153457	208374	160332
858.08	194616	170541	153282	209199	161256
857.08	195150	170923	152516	211303	161230
856.08	196259	171123	153665	211047	163702
855.08	195766	170968	154588	210713	164272
854.08	198043	171880	153172	213288	163061
853.08	196349	172023	153690	210971	162108
852.08	196638	171441	153322	211530	162791
851.08	196473	171923	153752	211469	163293
850.08	196037	172884	155499	210962	163785
849.08	198132	174037	153943	212441	164651
848.08	198102	172676	152936	213324	166490
847.08	199218	171214	154790	212730	166999
846.08	197752	172080	155052	214945	166183
845.08	197917	172072	155670	214162	164090
844.08	197445	172087	155424	214091	165364
843.08	199615	172524	155307	211827	164751
842.08	197763	173141	154203	211769	165622
841.08	196813	172893	154607	211053	164554
840.08	197452	172725	155176	211276	164027
839.08	196055	173207	155296	210218	165078
838.08	195553	173997	153570	209191	163439
837.08	194383	173680	153620	209100	161818
836.08	191816	172314	153612	207328	161361
835.08	194194	172786	154324	203995	161989
834.08	192076	174346	153426	202318	161180
833.08	191622	174691	153180	203365	158940
832.08	190763	175741	152387	201266	157739
831.08	191141	177370	153762	200267	157283
830.08	188184	176589	155037	198052	158137
829.08	187034	175345	151681	198065	157596
828.08	184971	173553	151992	197901	156002
827.08	186381	173080	152032	198192	156763
826.08	184410	172133	151689	197829	157516
825.08	185752	170703	151029	198906	155405
824.08	185170	171832	152144	198204	154933
823.08	185500	173948	152388	197407	154010
822.08	187498	174315	151505	198106	153303
821.08	187751	173106	152555	198573	154292
820.08	185224	171338	152594	197515	153327
819.08	185037	171781	151626	197209	154697
818.08	186006	172787	151643	198194	153137
817.08	187723	172037	152021	199882	153269
816.08	187920	172773	152716	200102	154946
815.08	188391	173914	154166	198247	155632
814.08	187080	173074	153689	198918	155931
813.08	188162	171918	155126	199817	157730
812.08	188225	173315	155786	199010	158618
811.08	189018	174651	153519	199379	157186
810.08	189135	174353	154744	199534	154888
809.08	188975	174632	155774	200157	157639
808.08	189155	175038	154725	200483	156410
807.08	190116	175925	154808	200102	156324
806.08	190573	176761	154183	198654	157182
805.08	190138	175032	153554	198224	156735
804.08	189371	175953	154919	200272	157878
803.08	189998	176999	153838	201052	158105
802.08	190353	175708	156129	200702	156480
801.08	190118	175480	155447	200434	157848
800.08	188567	176827	155251	201002	156958
799.08	188674	177123	153384	200096	158053
798.08	190059	176325	154803	200482	159202
797.08	190177	176760	155725	203582	158138
796.08	191219	176943	157280	203701	157982
795.08	191001	177749	157479	203744	159185
794.08	191572	178729	158965	203767	159157
793.08	191793	178763	157576	206610	161557
792.08	191894	177612	159085	205985	162387
791.08	191302	178518	160976	207492	161723
790.08	193155	179484	159012	209514	164060
789.08	195550	179709	157564	209843	164088
788.08	195058	179683	159035	208397	163161
787.08	194668	179619	159307	210699	163354
786.08	196435	180697	159293	210747	163593
785.08	196980	181933	160531	210783	164195
784.08	196912	181743	159851	210624	164134
783.08	198849	180546	160083	211018	164452
782.08	195851	180684	161346	210639	164779
781.08	195744	182215	162301	208759	162507
780.08	192747	182127	161614	206558	162219
779.08	192560	182204	160720	204737	159421
778.08	192182	182621	160515	203195	161697
777.08	192403	182035	158783	202442	161760
776.08	191231	180454	159211	203275	159937
775.08	190848	179892	159299	203629	158879
774.08	192002	181502	160956	204614	159194
773.08	191885	181821	159510	205091	161726
772.08	193087	181841	161150	204228	159979
771.08	192783	181644	160033	204663	160612
770.08	193244	180954	160293	205663	158629
769.08	191811	181265	160139	204386	160232
768.08	192167	181314	159239	202698	160460
767.08	190148	183091	159397	204538	158114
766.08	191010	182886	159500	202132	159843
765.08	191228	181226	158107	202526	162410
764.08	191630	182090	160418	202260	160371
763.08	191175	184073	160393	203198	161234
762.08	190963	184621	160623	204185	161971
761.08	191539	183388	161071	202650	159439
760.08	190967	182822	160830	203717	160153
759.08	189783	184279	160012	205197	161160
758.08	192022	185186	159888	204799	162938
757.08	193716	185189	160888	204364	161994
756.08	193647	186022	162357	207117	161674
755.08	191978	185241	162971	206474	162391
754.08	192661	185492	164548	206867	162568
753.08	190768	186064	163266	205347	161819
752.08	192764	186095	162071	206801	162532
751.08	194221	186697	164191	206272	162965
750.08	192153	185901	164639	206463	161864
749.08	194854	186936	163880	204890	161794
748.08	194082	188434	161569	205381	164505
747.08	193672	187972	164472	207593	165711
746.08	194257	187913	165408	207784	164737
745.08	195324	187904	164783	206515	163623
744.08	194954	187783	165135	207127	165409
743.08	197373	188832	167497	207607	164595
742.08	195358	188601	164298	208621	165632
741.08	195477	188781	164298	208479	164279
740.08	196849	189692	166227	208202	164577
739.08	195904	189578	164394	207853	163816
738.08	195996	189723	163476	207803	163258
737.08	194756	189967	165620	208674	163566
736.08	194600	190952	166368	207630	165839
735.08	196671	190495	166104	207207	165463
734.08	197759	189308	166469	210585	166479
733.08	199208	190526	166342	211331	167209
732.08	200173	191868	168487	211087	168726
731.08	196579	192961	168305	213149	167894
730.08	199224	192281	167969	213772	166806
729.08	198941	191281	168089	213825	170588
728.08	199483	191148	168726	213304	169544
727.08	200119	192867	170228	217345	170001
726.08	203265	194893	171660	219275	173573
725.08	204671	196072	171958	223094	175897
724.08	206690	196813	172070	220484	173819
723.08	204847	196711	171808	213640	170654
722.08	198109	195714	168133	209278	166599
721.08	195279	193742	165916	204864	164402
720.08	194688	193409	167513	202905	165130
719.08	194003	193502	164896	204928	164429
718.08	194150	194185	169203	207114	165696
717.08	195886	194653	169145	210459	165104
716.08	195248	195244	168951	211393	167156
715.08	195714	196102	171694	213845	170766
714.08	200028	198695	173868	216194	173128
713.08	201936	200187	174553	221926	176468
712.08	207589	199542	176751	228928	180461
711.08	210305	201694	179108	230156	179946
710.08	206270	202563	173243	220735	172919
709.08	192608	199597	167571	205012	159956
708.08	184358	194952	163785	189433	155107
707.08	179949	190004	161983	183359	150698
706.08	177965	188294	160961	181540	148127
705.08	173028	189016	159883	181197	146527
704.08	176220	189324	159504	183101	144940
703.08	173031	188983	160953	181052	145319
702.08	172322	188949	159592	180128	147511
701.08	173823	189272	162805	181849	147564
700.08	171498	189349	161760	180071	147400
699.08	173304	189705	161433	181293	147912
698.08	176694	189741	160573	183225	147729
697.08	175789	190832	162410	183450	147204
696.08	175371	191929	162409	181689	148355
695.08	176270	190967	162680	181282	148214
694.08	174807	190294	162393	183692	148065
693.08	175364	191562	161866	183686	148249
692.08	173744	191455	162059	181310	147276
691.08	175363	189947	162351	183493	147035
690.08	176354	189774	162447	182807	150648
689.08	178042	190449	163252	184075	150020
688.08	177411	191717	164808	184190	149468
687.08	177770	193369	166457	187176	151177
686.08	179500	199739	169805	191140	154893
685.08	182559	207552	169944	190738	157925
684.08	183286	211122	169724	187133	153783
683.08	180541	206510	166049	185835	152300
682.08	177615	198935	167558	184822	151000
681.08	179709	195713	165545	184161	151432
680.08	178829	195372	163832	185660	151157
679.08	179407	196424	167769	184708	151697
678.08	179969	195978	166544	185153	150794
677.08	180575	195718	165718	186301	150620
676.08	179131	195239	165185	188287	152813
675.08	180330	195037	166458	187981	154230
674.08	183205	196468	168806	186689	153345
673.08	182362	194989	168666	187259	152028
672.08	179993	194539	168044	188791	151740
671.08	179286	196445	167400	188946	152749
670.08	179860	197049	166672	188266	152167
669.08	183415	197418	168011	188169	151457
668.08	181706	198577	169228	189250	154844
667.08	183548	198913	168589	188909	153363
666.08	182439	198346	171043	188694	152723
665.08	184161	198299	171033	189490	153773
664.08	183799	198449	169999	190583	153674
663.08	183904	197886	168834	190619	155471
662.08	182386	198896	169049	190170	155894
661.08	183075	199685	170918	192149	155092
660.08	182867	199880	170142	192070	157040
659.08	183184	200915	170530	190270	154976
658.08	184986	200611	170473	189913	155715
657.08	183900	199852	171671	191498	157198
656.08	182469	200978	170504	192486	155909
655.08	185877	201059	171388	193829	158481
654.08	186241	200784	170941	193659	158973
653.08	186530	201377	173569	194758	156830
652.08	186059	202300	173641	195079	156295
651.08	185882	202416	171652	191788	157621
650.08	187705	203576	172101	193998	158099
649.08	187541	203592	174390	194722	159471
648.08	188190	202604	175029	194417	159408
647.08	186826	203191	174748	194574	159187
646.08	188756	203130	175437	195524	161276
645.08	189247	204357	175759	195309	160802
644.08	188302	206061	173806	197085	161429
643.08	189693	206120	175633	199670	160680
642.08	191740	206766	172551	200248	158058
641.08	192145	208075	176658	197764	161354
640.08	189453	209190	176257	195905	161029
639.08	189691	208296	175680	194588	158714
638.08	190461	206820	174314	196124	161580
637.08	191896	205623	174859	196872	159441
636.08	190167	204883	176320	196016	158536
635.08	189651	206374	175136	192920	161185
634.08	191942	207486	175475	193176	163044
633.08	189077	207922	176261	195305	160873
632.08	190467	208320	177357	196076	160725
631.08	193351	207981	180062	198216	164571
630.08	195401	209780	180381	200058	167404
629.08	194917	212731	180101	197215	165064
628.08	191668	213039	177314	198669	162815
627.08	192431	210676	177778	196664	163630
626.08	193359	208396	178762	197441	164514
625.08	192570	208235	178899	196314	163609
624.08	192313	208815	178774	198806	164204
623.08	195036	210837	179276	197605	165263
622.08	193905	210650	179609	197690	165950
621.08	193392	209529	180247	199668	164755
620.08	196356	211463	182497	202507	166212
619.08	200366	214784	185836	203552	168220
618.08	200520	216090	182328	201158	168034
617.08	199379	215014	180609	201297	167850
616.08	196403	213444	180895	199944	164553
615.08	195283	212398	180082	201133	165471
614.08	197303	212277	183325	202919	165353
613.08	198087	214097	182460	201827	165087
612.08	197725	213909	182094	201680	167510
611.08	196629	213595	182782	204325	166061
610.08	199028	214418	181954	203224	166274
609.08	199785	215050	181456	201513	168119
608.08	198708	215170	182551	201482	168786
607.08	197243	215152	181724	202600	169062
606.08	197853	215743	183052	203256	167527
605.08	198188	215961	183421	204051	168188
604.08	200335	215807	183724	202407	168240
603.08	199264	215648	180338	203563	170189
602.08	199649	217202	182263	204269	170538
601.08	200105	217613	183558	203489	169337
600.08	199437	218355	183538	202441	170109
599.08	199318	218937	184618	203444	171273
598.08	201495	217667	184463	204633	171237
597.08	198945	219170	182891	204555	172427
596.08	201996	218913	184911	205161	171155
595.08	202501	217776	184734	205928	168374
594.08	203183	219229	185499	205747	171940
593.08	202278	219727	184124	205779	171798
592.08	202592	219856	184731	207907	171077
591.08	202261	220943	186811	207420	170687
590.08	203671	219090	188002	209030	173751
589.08	204608	219015	188262	206205	173432
588.08	202036	220780	188772	206527	172207
587.08	204318	221282	188445	208823	173283
586.08	204373	224048	188925	208447	174578
585.08	204532	224186	186552	209072	172392
584.08	204284	223148	187480	209037	174855
583.08	205731	223774	187861	206280	174322
582.08	205793	223891	188370	208182	175967
581.08	204910	223969	190762	208918	174230
580.08	205349	224655	190913	210827	174405
579.08	205523	225814	189092	210550	176931
578.08	206280	225665	189828	208557	175875
577.08	206513	225658	187762	209284	173241
576.08	205344	224859	188813	209344	175120
575.08	204686	222671	188652	208141	173539
574.08	204981	221340	191394	206890	175433
573.08	206967	221683	189953	207875	174342
572.08	203481	221718	188623	207179	174198
571.08	204141	221087	187102	209622	172477
570.08	205554	223657	188550	210273	172466
569.08	203935	225017	188328	208496	172264
568.08	204202	223732	187633	208982	171919
567.08	204118	222288	188032	208775	171890
566.08	205066	221391	186270	207659	172424
565.08	202153	221593	187347	207350	171093
564.08	202682	220812	185514	207098	170076
563.08	204339	221795	187230	207946	173198
562.08	204478	222082	190535	210068	175781
561.08	211844	223547	192258	214140	177954
560.08	213354	228330	197428	219582	185780
559.08	217236	233145	201103	227262	189608
558.08	222873	238929	206491	233081	194949
557.08	228572	245579	209762	236249	199921
556.08	230033	250542	212938	239614	200192
555.08	230072	251475	211567	235433	200466
554.08	229140	251891	210388	232203	198964
553.08	226302	249772	207070	227093	192436
552.08	220809	244943	200007	218245	185431
551.08	212909	238748	193683	207119	177097
550.08	202881	229536	185672	198018	168977
549.08	197332	217380	178450	191712	161575
548.08	187291	206852	171672	184900	154355
547.08	181062	200725	167211	179905	147804
546.08	178056	194734	162379	172953	141823
545.08	170401	186541	155268	165666	135116
544.08	165294	178859	148770	160391	128963
543.08	158506	171797	142659	152554	125427
542.08	152548	163350	138642	145862	117413
541.08	148236	155942	131724	141385	111909
540.08	144104	148419	129258	137317	104464
539.08	140924	142307	126443	136615	102539
538.08	139640	140789	125935	137669	100771
537.08	143279	141681	127687	142509	102772
536.08	149810	145412	137293	155859	112190
535.08	175657	158831	169476	202780	148426
534.08	269355	210560	281960	346543	279423
533.08	480551	359423	498272	617626	533446
532.08	707495	620204	681274	793603	720847
531.08	667074	817980	580656	624360	588031
530.08	402530	701968	321255	322926	306318
529.08	208488	391121	168078	169596	146521
528.08	141333	191773	121228	128796	98180.7
527.08	126405	135786	110972	119486	89379.6
526.08	120271	124467	108694	116836	84911.4
525.08	118649	120927	107423	113756	81772.8
524.08	117718	120062	104566	112222	81743.7
523.08	115643	117419	106129	111066	78520.1
522.08	117719	115644	104498	111012	78696.6
521.08	115349	115494	103568	109220	77881.3
520.08	115208	114287	102111	109756	78905
519.08	115183	114869	102747	108884	79557.4
518.08	114692	115132	102906	109672	78507.2
517.08	115023	113564	102952	110402	78979.4
516.08	115975	112853	103426	109201	78050.1
515.08	114847	113735	102224	109589	77735.6
514.08	114827	114391	104264	109587	78216.9
513.08	115150	113726	102289	108891	76660.9
512.08	115297	114150	103669	108984	78653.1
511.08	114325	114412	104116	108765	78462.6
510.08	113577	114179	103565	109655	78961.6
509.08	114228	114904	102264	109848	78255.3
508.08	115102	114869	104704	111063	78871.7
507.08	115207	115271	103738	110087	77746.2
506.08	116911	115504	105362	110086	78234.3
505.08	113670	114614	103226	110017	79844.3
504.08	114957	114990	104201	109525	79167.9
503.08	117307	114998	104803	110262	78900.7
502.08	116807	115488	105776	110812	79002.7
501.08	115177	117587	105609	111567	76821
500.08	117171	118503	105904	111658	80180.1
499.08	118331	118891	106597	113489	79902.5
498.08	122101	120558	109866	116355	81438.4
497.08	122851	122582	110369	116208	80540.7
496.08	118973	121934	106988	114693	80522.2
495.08	117391	120353	105697	113233	79771.5
494.08	116551	118554	104579	111281	79435.9
493.08	115903	117879	103765	110862	80393.7
492.08	117250	116884	103525	110418	79158.4
491.08	117371	115582	104767	110781	80466.5
490.08	116560	116344	104582	112811	80857.2
489.08	116757	117421	104950	111503	80883.7
488.08	118132	116197	106043	111349	79784
487.08	117472	115486	104929	112057	79171
486.08	117149	116363	104176	112812	78781.3
485.08	119044	116239	104289	112172	80731.5
484.08	118168	117061	105253	111999	81180
483.08	117991	117058	105488	113068	80178.4
482.08	119190	117356	106180	112916	79324.8
481.08	118153	117779	105242	112355	80290.8
480.08	118605	117147	105684	112611	79000.7
479.08	117670	117631	106361	112969	81488.4
478.08	117828	118482	106788	113033	80670.7
477.08	118371	118195	106255	112388	81057.3
476.08	118498	116400	106282	113819	81261.9
475.08	119008	117165	106724	114001	80534.8
474.08	119428	117995	108002	112696	82602.4
473.08	119214	117730	109020	113320	80551.2
472.08	120017	118143	107427	114250	81236.2
471.08	118375	117866	106543	114672	80901.4
470.08	118157	117386	106854	114029	81497.7
469.08	120311	117769	107607	113603	81988.2
468.08	120260	119431	107849	114001	80884.9
467.08	118970	119418	107582	112908	81670.1
466.08	121223	118414	107084	113194	82129.4
465.08	121972	119009	107173	116079	82452.2
464.08	120416	120216	108039	115136	81376.4
463.08	121046	120364	109671	113849	82710
462.08	121837	119915	107751	114373	82386.4
461.08	121024	120100	107355	114210	81305.3
460.08	123511	120711	108532	115384	82183
459.08	121135	120123	108958	114932	81241.3
458.08	120735	120587	109077	115728	83064.9
457.08	120272	121580	106904	114444	81999.5
456.08	119972	120823	109009	115042	82552
455.08	120634	120900	108474	115439	82587.7
454.08	119929	120510	108770	115335	83669.1
453.08	120890	119707	108608	115465	83405.7
452.08	120793	120215	108150	114548	82489.9
451.08	120326	120129	107531	116447	81441.4
450.08	120878	120851	109116	117466	83486.3
449.08	122932	120416	109243	116281	84585.4
448.08	121374	121044	109899	116412	83509.1
447.08	122119	121024	108875	115541	83613
446.08	121991	121401	109475	116186	83906.1
445.08	124059	122304	110066	117371	81502.1
444.08	123301	122140	110640	117401	83671.6
443.08	124124	122772	112749	119337	83686.2
442.08	127828	124076	116013	123669	87212.3
441.08	133832	127986	119637	130426	90483
440.08	140713	136326	125007	135181	94277.1
439.08	143637	143027	129432	134916	92673.9
438.08	137519	142676	121525	128890	88760.2
437.08	133122	136538	115317	122171	88133.2
436.08	126798	129092	111255	118586	84688.4
435.08	123099	124625	111307	117693	83554.2
434.08	121831	122451	110173	115859	83044.7
433.08	122378	121018	108533	114552	83753.4
432.08	120564	120536	107058	114860	83562.5
431.08	121342	120283	106737	113797	82377.5
430.08	121021	119554	106880	113894	81974.8
429.08	120996	119166	109160	114901	82972.4
428.08	121064	118842	108214	113937	83588.2
427.08	120437	118678	108494	113461	83913.2
426.08	120699	119610	108974	115446	84562.4
425.08	122743	119350	107820	116068	83848.5
424.08	122104	118276	108915	115184	83833
423.08	119996	118224	111040	114754	83530.9
422.08	122209	119101	109105	116058	83184.5
421.08	122326	120382	109254	117132	83176.8
420.08	121415	120543	109357	116627	83782.1
419.08	119491	119301	108804	116080	82371.9
418.08	122044	119332	109004	114991	83101.8
417.08	121917	119931	109796	115246	83198.1
416.08	121402	119665	109761	114549	84289.5
415.08	120899	118913	108483	115333	82838.1
414.08	121360	119736	108440	116005	83798
413.08	122532	121327	110253	115510	83596.8
412.08	121464	120408	110576	116607	83891.7
411.08	121744	119916	107731	115947	82735.9
410.08	122170	119960	109517	115315	82803.9
409.08	122768	119621	108865	116773	83267.3
408.08	123226	120129	108301	116252	84864.6
407.08	123255	120099	110560	117044	83352.6
406.08	124020	120890	110694	118801	85510.9
405.08	123201	122915	111179	119672	85566.3
404.08	126542	123059	112714	120754	86758.7
403.08	130965	123321	114631	127706	89199.9
402.08	134226	126059	121000	133153	94053.1
401.08	139386	132540	125113	137542	98387.5
400.08	140303	139007	124711	133885	96392.5
399.08	136843	138429	117726	127396	92753.6
398.08	128208	133656	114524	120727	88930
397.08	125053	127911	110232	117256	85133.7
396.08	123334	122631	110810	115720	85233
395.08	124149	119493	109489	114649	84979.6
394.08	123631	119453	110383	114770	84053.1
393.08	121959	120453	110891	115592	84650.6
392.08	122612	121180	109722	116758	86128.5
391.08	123123	121038	113232	116798	83238.4
390.08	122191	120436	112692	116488	83546.7
389.08	122593	120982	109770	117078	84613.3
388.08	124550	121997	111432	116543	85412.5
387.08	125156	122567	114010	118360	84652.6
386.08	126742	123560	114589	119089	85876.6
385.08	127562	124301	112914	119660	87289.8
384.08	125892	123364	111419	119301	86893.1
383.08	126248	122508	113728	118128	86353.5
382.08	125619	122380	112814	118033	85152.2
381.08	125754	122698	112299	118944	86138
380.08	127352	123247	114837	119979	85724.9
379.08	128898	125374	115435	123792	87593.9
378.08	129841	128668	116195	125466	88198.9
377.08	129495	128380	115008	121372	86907.6
376.08	127796	126887	114013	121460	87594.5
375.08	127658	125992	113131	119759	86108.1
374.08	127335	125396	112847	119399	87683.3
373.08	125881	124955	114264	119759	87833.6
372.08	125711	124622	113800	120273	88032.2
371.08	125658	124300	114998	120465	88192.6
370.08	125566	123310	114327	120455	87666.5
369.08	125945	122229	112765	118728	86440.7
368.08	126105	123356	113512	119471	85394.3
367.08	124493	123745	113046	118862	86770.9
366.08	125061	122744	112891	118207	86164
365.08	125680	122447	111877	118946	86401.4
364.08	123987	120849	112368	118804	86553.7
363.08	122757	119926	112453	118326	85656.9
362.08	122753	120112	112818	117363	86240.1
361.08	122468	120049	112456	117742	87453.1
360.08	124062	119748	111193	118060	87437.7
359.08	125042	119784	112562	118071	87598.4
358.08	124438	120414	112380	117418	86145.8
357.08	124738	120972	111434	116786	85936.6
356.08	123575	120323	111351	119426	87188.7
355.08	125688	120453	110470	116648	87560.8
354.08	126577	121055	112762	121501	88154
353.08	132078	124515	121552	134325	93844.3
352.08	152357	135591	137706	152133	103972
351.08	163338	154840	145348	150882	106217
350.08	154052	160622	134819	144006	100627
349.08	161663	150015	144723	169738	108356
348.08	195847	166395	175046	189648	123580
347.08	189518	197014	162620	159929	111692
346.08	148002	179445	128436	126202	94049.4
345.08	123710	137233	111426	115028	86323.1
344.08	118711	118201	107352	112969	84425
343.08	116978	115161	105810	112893	85368.4
342.08	116501	114483	105622	112742	84959.4
341.08	118439	112919	106468	113499	85659.3
340.08	118828	112975	106064	112578	85461.2
339.08	118446	112949	107529	112290	84669.4
338.08	118697	113006	108243	112108	86521.8
337.08	118304	114916	108732	112761	85377.8
336.08	118303	115340	107976	113816	85905.3
335.08	117521	114523	107825	113706	86066.3
334.08	117185	113762	107179	113856	87034.1
333.08	118235	114318	108526	114681	87493.6
332.08	117293	115064	107486	114328	87277.4
331.08	119807	115475	107600	114902	87158.5
330.08	120037	116431	108478	115526	87253.5
329.08	120559	115503	109418	115123	86463.6
328.08	121135	114906	108013	114259	88224.6
327.08	120029	115373	108978	115726	87290.5
326.08	120666	115656	107450	116056	86622.9
325.08	119357	116947	109432	115159	88503.6
324.08	120858	116462	110148	116520	88667
323.08	121626	116572	109754	117298	89715.1
322.08	122869	117494	108434	117546	88096.9
321.08	123473	117390	109154	119468	89913.3
320.08	124038	117875	110763	121342	90908.2
319.08	123844	119634	110722	120352	88844.2
318.08	124863	119036	111265	119304	90340.6
317.08	125523	118336	112329	119207	90275.2
316.08	123904	120017	111616	119695	90859.3
315.08	126369	121446	112550	122908	92632.4
314.08	127594	121679	114322	124335	93631.7
313.08	127715	122383	115024	123692	92779.1
312.08	128852	124141	115279	125365	95112.2
311.08	130125	126049	116904	124588	94410.9
310.08	128211	126369	118215	123606	93967.6
309.08	129881	125002	117882	124298	94064.3
308.08	133895	127429	119739	126796	97067.6
307.08	136115	132038	121841	128214	98039.2
306.08	134226	133012	121815	126357	96341.7
305.08	125795	128921	114941	118623	93695
304.08	117875	119898	106739	112178	88182.2
303.08	113111	112662	101466	104782	84850.7
302.08	107103	107256	96518.2	102547	83749.6
301.08	104469	102498	91993.3	98626.7	79777.9
300.08	100033	98570.6	87022.5	94389.9	78147.7
299.08	97949.1	95496.6	84575.1	93916.3	75614.2
298.08	96411	94383.1	83819.9	95337	73736.9
297.08	99955	92937.7	85993	99034.3	74549.5
296.08	101593	94287.8	85538.6	101560	74799
295.08	100750	95667.1	86861.1	104298	74012.2
294.08	108537	96128.9	93582.1	111871	75865.2
293.08	109932	101563	91931.7	112500	77807.5
292.08	106629	101360	87960.2	110402	75920.8
291.08	109065	95892.3	88056.8	112942	79116.1
290.08	118764	98890.7	97001.7	121465	88235.6
289.08	136090	114963	115648	136095	100676
288.08	161671	134526	146590	171503	121752
287.08	214822	161839	202536	239820	171935
286.08	331582	234310	318716	348427	250939
285.08	474576	373300	438859	433316	325215
284.08	366937	468007	326640	272763	225836
283.08	158618	333594	144573	113242	100653
282.08	75518.9	132067	64723.4	67398.1	60036.2
281.08	60151.4	62073.7	48564.9	60545.8	51895.4
280.08	58389.8	53483.3	45114	58303.4	49028.9
279.08	55383.1	50746.3	42093.4	57354	49226.6
278.08	53830.4	49017.5	41046.5	55253.8	48975.7
277.08	52845.2	48333.2	40062.3	53771.9	47656.4
276.08	52891	47711.5	40369.7	54609.7	47173.8
275.08	52130.7	46928.8	39414.6	55359.7	47164.5
274.08	53291.8	46856.8	39184.9	55357.9	47484.3
273.08	52698.6	47257.8	39488.9	54901.5	48446.3
272.08	53347.5	46794.4	39575.9	55604.7	50305.1
271.08	53370.5	46190.4	40519.1	55861.5	51032.1
270.08	53851	47004.5	40879.2	55822.5	54453.1
269.08	53505.2	47763.4	40179.1	55700.2	56876.5
268.08	52721.9	48016	39598.2	55626.4	53629
267.08	52736.3	46892.4	39488.2	54695.7	50385.5
266.08	53025.5	45433.2	38567.2	54556.3	48331.3
265.08	53002.6	45306.9	38270.2	54926.4	48373.2
264.08	51232.5	46459.5	38555.5	54799	47181.9
263.08	51391.1	46710.6	38551.9	54868.5	46708.3
262.08	52434.4	45943.4	38316.3	54305.5	46498.9
261.08	52363.1	46428.1	39238.8	54966.4	47128.2
260.08	53079.1	46136.4	39450	54714.4	47416.5
259.08	52061.4	45428.6	38989.5	55309.6	47378.6
258.08	51949.8	45790.4	39029.9	55021	47506.9
257.08	51674.5	46193.6	38453.4	55013.6	47327.1
256.08	51835.9	46449.5	37550	54595.3	47831.9
255.08	52904.3	46034.9	39103.3	54581.5	46254.3
254.08	52647.3	46208.1	39886.7	55503.6	47701.9
253.08	52004.9	46780	39997.7	55923.8	47471.6
252.08	51798.2	46432.7	39047.5	55918.8	47234.7
251.08	51138.8	46266.6	38383.2	55582.9	47836.9
250.08	52772.3	46398.7	38693.6	55088.8	46944.4
249.08	53110.2	46435.7	39518.5	55134.1	47098.6
248.08	52742.9	46174.3	39720.4	55107.4	47027.5
247.08	52525.3	46312.1	39933.5	55783.9	47047.1
246.08	52049.7	47026.8	39081.8	55796	46775.8
245.08	52752.6	46952.4	39083.4	55511.4	47029.4
244.08	51415.3	46805.3	39218.9	54502.2	46787.3
243.08	51746	46832	39220.5	54219.8	46524
242.08	51836.9	46523.6	39425.8	54654	46891.8
241.08	51377.5	46696.5	38767	55647.5	46676.2
240.08	52293.9	46683.5	40273.3	54571.8	46221.6
239.08	52050.7	46336.5	39943.7	54729.9	47548.2
238.08	51292.6	46224.1	39489.6	55555.9	47095.7
237.08	52505.3	46509.9	39977.3	55575.7	47407
236.08	52949.4	47864.6	39344.8	55325.3	46576.3
235.08	52867.1	47419.1	38781.4	56746.2	48416.5
234.08	53675.6	46643	40444.6	56650.7	49045.6
233.08	52738.7	47450.8	40867.6	57729.6	50126.4
232.08	53906	48011.1	41058.8	58893.8	51599.7
231.08	54234	48112.1	40351.1	58691.4	50863
230.08	55669.6	47889.7	41571.6	59108.5	49640.3
229.08	53972.1	47877.1	41133	60170.2	53200.8
228.08	55083.8	48456.1	41452.2	60917.7	53557.5
227.08	56101.1	48660.6	41197.8	59849.1	51261.6
226.08	56200.2	48499.3	41451.1	58414.2	49746.5
225.08	54450.1	48162.3	40885.2	56612.5	48748
224.08	52531	47283.3	39971.5	54884.4	48270.9
223.08	51328.3	47188.1	40552.6	54983.5	47207.1
222.08	51279.6	47079.7	39022.8	54280.5	46800.9
221.08	50668.2	46578.7	40378.6	54677.3	45410.6
220.08	51317.8	46907.3	38870.8	54025.3	46938.6
219.08	49978.1	47808.2	38537.6	54310.2	47234.1
218.08	50102.8	47999.1	39207.8	54361.6	46523.7
217.08	51310.7	47511.2	39269	55186	46888.7
216.08	51791.1	47267.2	39885.5	56103.9	46240
215.08	50880.7	47923.5	39534.7	54494.3	46610.7
214.08	50375.1	47134.3	40415.9	54210.4	46131.7
213.08	50222.4	46862	39361.2	55456.1	47172.4
212.08	50544.1	47718.3	39955.4	54954.9	45085.2
211.08	50448	48192.9	39547.2	54780.6	45376.3
210.08	51106.7	47593.1	40170.8	55149.4	44872.4
209.08	50809.8	47226.5	39262	54752.8	45679.1
208.08	50797.1	47268	38434.2	55160.9	43805
207.08	50098	46624.6	38962.8	55524	42598.2
206.08	51114.6	47144.7	39098.6	54537.9	43405.1
205.08	50041.6	47652.1	39499.7	54152.8	42992.4
204.08	49288	47064.8	38493.7	54521.5	43142.6
203.08	50761.5	46858	39087.6	55281.4	43331
202.08	51117	46592.6	39443.5	55002.2	44271.9
201.08	51557.9	46789.2	40229.6	55051.2	48883.2
200.08	51891.4	48785	41192.8	56070	55825.2
199.08	52607.7	50074.5	41580.9	55064.7	60706.1
198.08	51551.1	49597.8	40882.6	55634.8	60119.4
197.08	50311.1	48913.3	39629.3	54794.3	51717.9
196.08	49576	47792.1	39465	55494.3	45502.9
195.08	49433.3	47021.7	39994.1	56227.6	44542.2
194.08	52047.9	48237.8	41126.5	56862.3	44452.7
193.08	55454	49963.1	43223.1	60835.3	47019.3
192.08	58863.2	52230	46762.7	65961.6	51242.8
191.08	60927.5	57000.7	47841.7	68699.2	51616.6
190.08	58114.9	59570.2	45199	63989.9	49420
189.08	53909.4	56053.5	42156.2	58882.1	46893.9
188.08	51291.9	51739.9	40094.8	56316.5	44674
187.08	50232.2	48796.3	39418.7	55849.2	43654.4
186.08	51227.2	47765.8	39699	54306.7	43174.3
185.08	50334.4	48649.9	39320.5	54361	42075.7
184.08	51804.5	47634	39001.4	54671.6	42138.8
183.08	50728.4	46803.2	38826.4	54764.6	42813.5
182.08	49017.6	47363.4	39528.3	54360.5	41301.7
181.08	49234.4	47107	39482.1	53926.2	41956.8
180.08	49209	47146.1	39437	54294.8	43144
179.08	48893	47342.8	39583.4	53953.9	42163.2
178.08	49777.8	47290.1	39412	55216.8	42439.7
177.08	49393.1	47743.6	39982.4	54513.5	41980.6
176.08	48377.7	48156.2	39351.3	54714.7	42323
175.08	48321.4	48677.8	40266.4	55318	41729.9
174.08	49750.2	48862.5	39816.1	54218.2	42925.2
173.08	50819.8	48419.5	40075	54049.1	41676
172.08	49583.1	47374.5	39687.2	54619.5	43126.3
171.08	49590.1	47408.7	39296.8	55113.4	44197.9
170.08	50620.2	48169.4	39556.3	58286.8	46713.1
169.08	51517.1	48459.5	38656.1	59021.4	47407.4
168.08	51475.9	48616.9	39403.1	56995	46796.1
167.08	49942.9	47150.6	38752.1	54692.5	44755.9
166.08	49326.2	46152.1	37967.5	54474.8	44817.9
165.08	50364.5	46516	38935.7	57164.5	48970.2
164.08	51831.1	46861.1	40000.4	58750.3	51191.6
163.08	52867.9	46616.7	39285.2	55514.5	44988.1
162.08	53755.7	45838.9	38086.4	53491.2	43385
161.08	49134.2	44940.9	36575.1	51990.4	41116.1
160.08	45262.4	44442.3	35820.8	51298.7	39213.7
159.08	44661	44377.5	37669.2	49970.3	39248.1
158.08	45215.8	44113.1	37636.3	51364.2	39870.2
157.08	48879.7	45157.9	39740	54848.6	40400.7
156.08	53851.7	48663.5	43320.7	61572.9	43158.1
155.08	63149.6	54742.6	52365.8	73711.4	48592.3
154.08	69804.6	65965.9	60770.6	81945.1	52365.1
153.08	64627.7	75592.7	57248.7	73681.4	51237
152.08	55830.9	71588.1	47677.6	61327.5	45811.1
151.08	49324.1	60349.8	40114.3	54091.7	41710.7
150.08	46982.2	51163.2	37587.7	49593	40059.8
149.08	45826.3	46904.3	36527.6	49411.7	39002.4
148.08	44912	45347.4	36575.1	48877	38256.7
147.08	43563.4	44118	35407	49082.5	39470
146.08	43067.2	43877	35354.7	48611.2	38802.2
145.08	43752.7	43923.1	36023.6	49350.6	39735.9
144.08	43866.6	44349.5	35377.9	49387.2	40201
143.08	43620.8	44157.1	35599.3	49369	40790.8
142.08	44135	43981.1	36183.1	49596.9	40196.9
141.08	44098.9	44380.3	35151.3	48816.6	39526.6
140.08	42373.8	44609.1	35596.8	48584	40203.2
139.08	43161.7	44313.9	34824	47288.4	39411.2
138.08	43049.9	43375.9	34477	47805.4	38240.8
137.08	42880.6	42411.6	34925.7	47749.8	37839.9
136.08	45732.9	42818.2	37096.9	51909.8	39911.6
135.08	52201.1	45627.2	43684.2	61557.7	45691.1
134.08	56136.7	52788.1	49568.7	66971.5	50051.4
133.08	51038.8	59436.1	42849.8	57520.7	46331.2
132.08	42930.4	54866.4	34545.4	47097.9	37103.4
131.08	39818.9	43857	30924.6	42649.1	34977.6
130.08	38129.3	37530.1	29520.1	41581.6	32981.3
129.08	38127.8	36421.4	30433.8	41309.3	31710.5
128.08	37242.4	36285.2	30055.3	41014.2	31445.8
127.08	37471.1	36087.1	29169.7	41608.3	31944.4
126.08	37572.3	35963.7	29608	41608.7	30554.4
125.08	38657.5	36009.5	30228.6	41758.7	31020.6
124.08	39109.3	36435.6	30887.1	42333.7	32728.3
123.08	40971.4	37659.7	33064.3	44410.6	35225.2
122.08	46007.5	39976.5	37731.3	52367.1	42881.9
121.08	62339.1	46761.4	52897.2	73133.6	63238.4
120.08	84523	67293.1	74082.4	97099.4	91731.5
119.08	81085.3	95698.2	71450.4	90382.9	89735.3
118.08	58248.1	97875.9	51112.4	63526.6	62145.6
117.08	43232.5	69968.8	35230.5	47215.1	40378
116.08	37606.1	45158.6	30233.9	41110	33265.9
115.08	35415	35248.1	27573	39077.6	30810.7
114.08	34261.8	32162.9	25104.3	37481.8	29813.5
113.08	33520.9	30950.1	25094.2	36131.7	28712.4
112.08	32517.6	29643.5	24369.6	36164	27777.1
111.08	32368.5	29224.7	24444.7	35525.3	27385.7
110.08	32145	28729.7	25112.1	33880.1	27487
109.08	31070.4	27637.8	23887.1	34056.3	27715.8
108.08	30959.7	28188.2	23700	34615.4	27234.6
107.08	31893.5	28919.1	24735.6	35175.6	27011.8
106.08	33125.4	28741.2	25841	36184.3	27194.6
105.08	37267.3	29885	30033.9	43352.9	30369
104.08	52761.2	35987.9	41529.6	60448.2	37273.8
103.08	63759.5	51180.3	53994.4	73054.8	44712.7
102.08	56176.1	66003.1	48490	62064.9	43155.4
101.08	42258.2	59975.3	32929.3	44332.2	34218.3
100.08	35418.4	41462	27469.5	37718.5	31218.3
99.08	34188	31413	25529.7	37056.1	30860.9
98.08	34113.6	29527.5	25201.3	37131.7	29557.9
97.08	33519.5	29954.7	24714.5	35474.4	29381.5
96.08	33333.2	29886.9	24678	35768.1	29936.3
95.08	33788.7	29532	25256.1	36726.8	30229.9
94.08	33753.6	29519.3	24675	36932.6	30095.9
93.08	33089.1	28543.5	24018.7	35999.8	29294
92.08	31402.9	28213.4	23438.7	34341.7	27627.7
91.08	30924.7	27971.5	23248.6	33567.5	25736.6
90.08	30660.1	26985.4	24092.5	32813.1	25939.7
89.08	29888.9	27154	22680.9	31225.3	25848.8
88.08	27195.6	27274.4	21691.6	28906.9	24382
87.08	27102	25655	20845.7	28559.8	22722.7
86.08	26178.9	23854	20445.7	28316.2	22017.8
85.08	26118.8	23209.2	19708.7	28392.1	22991.5
84.08	26348	22695.9	19816.5	27246.5	21921.4
83.08	25108.2	22068.9	19555.2	28016.7	21578.1
82.08	25523.8	21689.1	19167.1	27601.2	20797.8
81.08	25471.3	21988.7	19537.6	27507.3	21364.1
80.08	25597.6	22016.7	19497.3	27642.1	20707.7
79.08	25701.2	21830.1	19486.6	28151.3	21140.2
78.08	27136.1	22057.8	20467.6	29084.7	21200.2
77.08	30992.2	23732.3	24787.4	34287.8	26942.2
76.08	46603.3	28415.8	40722.8	56658.5	47486.8
75.08	66755.1	47626.3	60142.3	79717.3	74530
74.08	59311.3	76336	51743.2	64004.3	65137.1
73.08	36140.6	71470	31087.7	36643.7	35026.7
72.08	26010.9	40408.9	21360.1	26362.6	22626.6
71.08	23975.9	23933.1	18011.2	24620.4	20551.7
70.08	24023.5	21022.4	17899	24698.6	20072.4
69.08	23279.4	20746.7	17657.6	24226.6	18706.1
68.08	22438.5	20747.9	17606.3	23806.2	18471.7
67.08	23126.7	20356.8	16833.4	24420.5	18566.1
66.08	23464.6	20226.8	18443.9	24098.1	18770.4
65.08	24235.3	20545.6	18819.3	24961.8	18172.5
64.08	24646.5	21552.7	18571	25797.4	18852.3
63.08	24494.9	21972.3	19087.8	25713.4	19125.1
62.08	23849.3	21493.6	18758.9	25353.7	19700.7
61.08	23910.7	21282.7	18437.1	26019.5	20348.6
60.08	24676.3	21401.7	18698.3	26719.8	20243.6
59.08	25226.8	21542.4	19285	28097.6	20975.4
58.08	26470.3	21577.6	20229	31163.7	22627.3
57.08	28782.1	21643.4	20446.6	34205.1	24624.9
56.08	28970.7	22278.5	21213.6	34796.4	26037.5
55.08	27334.4	22767	19687	30706.1	23717.6
54.08	23557	21850.5	17795.2	24804.2	19887.2
53.08	21118.2	20416.6	16827.9	21512.6	17739.7
52.08	19819.6	19356.1	16548.9	21128.7	16260.6
51.08	20770.9	19910.6	17874.1	22314.1	17096.1
50.08	20661.4	21594.6	18173.1	23239.1	16716.3
49.08	20683.4	22020.9	17685.8	22658.9	16440
48.08	19378.8	21756.4	17063	21070	15806.7
47.08	18602	21596.3	17543.6	20972.1	15349.3
46.08	20699.3	21066.3	18289.5	22016.2	15853.4
45.08	23787.5	22243.5	19676	23027.1	17551.1
44.08	22741.2	24337.4	19595.1	22361.6	17665.5
43.08	18876.9	23504.1	16844.6	18888.3	15290.1
42.08	16242.6	20030.5	14589.1	16685.5	13944.7
41.08	15798.4	17220.8	12865.9	15882.8	12788
40.08	14568.7	15998.3	12692.3	15607.7	12020
39.08	14000.7	15016.7	12974.4	14559.1	12168.5
38.08	14337.2	14415.5	12308.7	14343.4	12162.8
37.08	14225.8	14278.4	12027.6	13656.9	11420.2
36.08	14296.3	13793.1	12000.4	13394.4	11077.6
35.08	13385.6	13859.9	11756.4	14536.6	11078.9
34.08	14018.6	14546.8	12649.8	14609.1	11003.5
33.08	13620.1	14888.3	12114.6	14361.4	11936
32.08	13803.6	14962.3	12332	14267.8	12174.1
31.08	15207.6	15039.3	13398.5	15173	12711.7
30.08	15428.8	16197.7	14610.9	15908.7	14264.6
29.08	17707.8	17428.5	15441.7	18382.9	15709.3
28.08	22436.4	19079.3	19184.8	22567.4	18738
27.08	31409.8	23783	26862.8	32715.5	25833.2
26.08	41373.6	33874.5	36497.8	41200.9	33179.4
25.08	40769.7	44393.5	37167	40850.4	35222
24.08	34528	45226.8	32069.6	36865.9	30421.2
23.08	27462.7	38760.3	23948.3	29420.7	24591.6
22.08	18670.9	30196.3	16371	20140.5	16319.4
21.08	13588	20683.9	11591.6	13480.6	11506.6
20.08	11911	14035.4	10014.5	11325.4	9707.58
19.08	12256.4	12088.9	10967.4	11718.1	9127.46
18.08	12690.2	12361.3	11767.9	13074.8	8842.94
17.08	11393.1	12745	10957.5	11307.3	8995.27
16.08	10082.5	11664.3	9054.5	9427.5	8233.93
15.08	9739.06	10121.2	8778.74	9767.32	8413.73
14.08	10918.6	9573.92	9042.18	10626	8577.21
13.08	11292.6	10246.3	9695.41	11525	9380.25
12.08	11282.1	11598.1	10434.3	12114.8	10385.5
11.08	12088.7	12121.3	10820.9	13049.9	10132.7
10.08	11587.4	12760.6	10814.9	13125.4	10580.8
9.08	11369.9	12654.6	9985.06	12352	10824.1
8.08	11496.7	11863.4	9596.27	12259.8	10965.3
7.08	11138.7	11625.6	9085.65	12265.4	10743.5
6.08	10531.2	11152.3	8512.19	11665.6	10704.5
5.08	8399.23	10419.3	6443.56	8868.01	8994.09
4.08	5313.28	7907.08	4018.69	5671.91	6329.98
3.08	3268.28	4444.47	2024.72	3488.92	3351.2
2.08	1890.15	2194.87	1010.33	1957.45	1644.95
1.08	1055.96	1039.85	590.337	1068.12	733.754
0.08	476.531	524.333	361.367	565.129	355.349
-0.92	175.055	292.689	188.413	345.695	265.521
-1.92	148.642	228.675	151.276	278.507	177.743
-2.92	169.953	180.337	165.95	177.806	95.3584
-3.92	110.392	141.071	141.659	162.552	140.052
-4.92	193.103	169.974	134.318	126.047	68.2215
-5.92	132.925	208.604	93.9043	125.427	135.157
-6.92	124.697	178.839	64.9511	103.86	74.1403
-7.92	124.784	115.937	113.056	118.87	56.3436
-8.92	98.517	82.1356	56.8502	93.9307	46.5253
-9.92	50.6491	94.9338	98.9451	90.1856	90.6444

## Sheet: FT-IR
399.675	0	0	0	0	0
400.157	0	0	0	0	0
400.639	0	0	0	0	0
401.121	0.105997	0.00706326	0.0420192	0.00840249	0.229407
401.603	0.105726	0.00704552	0.0417865	0.0087467	0.228672
402.085	0.105455	0.00702777	0.0415541	0.00909114	0.227938
402.567	0.105186	0.00701107	0.0413228	0.00943837	0.227206
403.05	0.104915	0.00699231	0.0410899	0.0097808	0.226474
403.532	0.104637	0.00696507	0.04085	0.0101031	0.225739
404.014	0.104362	0.00693998	0.0406122	0.0104307	0.225006
404.496	0.10409	0.00692016	0.040379	0.0107713	0.224278
404.978	0.103836	0.0069214	0.0401637	0.0111632	0.223561
405.46	0.103623	0.00697316	0.039991	0.0116782	0.222873
405.942	0.10342	0.00703761	0.0398291	0.0122245	0.222193
406.424	0.103206	0.00708784	0.0396553	0.0127379	0.221506
406.906	0.102977	0.0071202	0.0394666	0.0132062	0.220811
407.389	0.102732	0.00713161	0.0392597	0.0136159	0.220108
407.871	0.102446	0.00709338	0.0390117	0.0139072	0.21938
408.353	0.102111	0.00699243	0.0387118	0.0140504	0.218618
408.835	0.101687	0.00677964	0.0383204	0.0139404	0.217794
409.317	0.101109	0.00637262	0.0377715	0.013404	0.216856
409.799	0.100446	0.00585859	0.0371348	0.0126183	0.215862
410.281	0.0997392	0.00529011	0.0364522	0.0116894	0.214843
410.764	0.0990057	0.00468826	0.0357406	0.010657	0.213815
411.246	0.0982764	0.00409289	0.0350316	0.00959814	0.212802
411.728	0.0975478	0.00349979	0.0343214	0.00850463	0.211803
412.21	0.0968235	0.00291327	0.0336135	0.0073839	0.210819
412.692	0.0961142	0.0023469	0.0329181	0.00626622	0.209859
413.174	0.0954274	0.00180991	0.0322425	0.00517786	0.208927
413.656	0.0947755	0.00131897	0.0315998	0.00413653	0.208036
414.138	0.0941722	0.000892222	0.0310041	0.00316625	0.207201
414.62	0.0936209	0.000534058	0.0304586	0.00227333	0.206426
415.103	0.0931184	0.000240646	0.0299598	0.0014486	0.205707
415.585	0.0926979	5.51865e-05	0.0295418	0.000761773	0.205076
416.067	0.0923763	0	0.0292221	0.000248145	0.204549
416.549	0.0921989	0.000134617	0.0290473	0	0.20417
417.031	0.0922416	0.000558689	0.0290963	0.000171799	0.20401
417.513	0.0924301	0.00117584	0.0292914	0.000613395	0.203998
417.995	0.0927208	0.0019291	0.0295865	0.00123617	0.204092
418.477	0.0930995	0.00280045	0.0299667	0.00201188	0.204277
418.959	0.093537	0.00375184	0.0304007	0.00288096	0.204525
419.442	0.094035	0.00478565	0.0308905	0.00384825	0.204838
419.924	0.0945909	0.0058989	0.0314333	0.00490962	0.205212
420.406	0.0951881	0.00706936	0.0320121	0.00603236	0.205631
420.888	0.0958065	0.00827037	0.0326071	0.00717847	0.206075
421.37	0.0964525	0.00951135	0.0332232	0.00835859	0.206552
421.852	0.0971268	0.0107935	0.0338587	0.00957174	0.20706
422.334	0.0978277	0.0121146	0.0345117	0.0108149	0.207599
422.816	0.0985584	0.0134792	0.0351856	0.0120956	0.208171
423.298	0.0993045	0.0148686	0.0358627	0.0133805	0.208761
423.781	0.100057	0.016272	0.0365328	0.0146506	0.209363
424.263	0.100802	0.0176696	0.0371757	0.0158679	0.20996
424.745	0.101512	0.01903	0.0377586	0.0169697	0.210528
425.227	0.102209	0.0203774	0.0383095	0.0180096	0.211087
425.709	0.102904	0.021726	0.0388441	0.0190189	0.211647
426.191	0.103598	0.0230774	0.0393657	0.0200048	0.21221
426.673	0.104297	0.0244387	0.0398835	0.020986	0.21278
427.155	0.105001	0.0258083	0.0403963	0.0219599	0.213356
427.637	0.105708	0.0271847	0.0409036	0.0229257	0.213939
428.12	0.106423	0.0285744	0.0414125	0.0238961	0.214532
428.602	0.107156	0.0299874	0.0419333	0.024888	0.215147
429.084	0.107895	0.0314115	0.0424562	0.0258876	0.21577
429.566	0.108635	0.0328382	0.0429749	0.0268871	0.216395
430.048	0.109376	0.0342655	0.0434883	0.0278847	0.217021
430.53	0.110113	0.03569	0.043994	0.0288759	0.217644
431.012	0.110844	0.0371061	0.0444896	0.029862	0.21826
431.495	0.111565	0.0385105	0.0449739	0.0308439	0.218864
431.977	0.11227	0.0398924	0.045441	0.0318193	0.219445
432.459	0.112944	0.0412343	0.0458808	0.0327854	0.219984
432.941	0.113601	0.0425519	0.0463035	0.0337448	0.220501
433.423	0.114248	0.0438541	0.0467152	0.034699	0.221005
433.905	0.114886	0.0451433	0.0471179	0.0356485	0.221501
434.387	0.115521	0.046425	0.047516	0.0365939	0.221995
434.869	0.116152	0.0476989	0.0479094	0.0375356	0.222489
435.351	0.11678	0.0489655	0.0482989	0.0384738	0.222983
435.834	0.117409	0.050229	0.0486868	0.0394098	0.223482
436.316	0.118042	0.0514954	0.0490761	0.0403456	0.223992
436.798	0.118677	0.0527602	0.0494664	0.0412792	0.224512
437.28	0.119313	0.054021	0.0498577	0.0422093	0.225038
437.762	0.11995	0.0552776	0.0502507	0.0431357	0.225574
438.244	0.120589	0.0565293	0.0506452	0.0440588	0.226116
438.726	0.121229	0.0577758	0.0510435	0.0449768	0.22667
439.208	0.121873	0.0590172	0.0514471	0.0458893	0.227234
439.69	0.122519	0.0602514	0.0518583	0.0467931	0.227811
440.173	0.123169	0.0614747	0.0522809	0.0476832	0.228401
440.655	0.123823	0.0626919	0.0527124	0.0485656	0.229006
441.137	0.124482	0.0639062	0.0531513	0.0494439	0.229627
441.619	0.125148	0.0651193	0.0535981	0.0503198	0.230265
442.101	0.125821	0.0663341	0.0540521	0.051196	0.230925
442.583	0.126501	0.0675505	0.0545136	0.0520727	0.231604
443.065	0.127188	0.0687693	0.0549827	0.0529507	0.232304
443.547	0.127882	0.0699912	0.0554583	0.0538312	0.233022
444.029	0.128578	0.0712164	0.0559382	0.0547157	0.233753
444.512	0.129282	0.0724476	0.0564257	0.0556052	0.234506
444.994	0.129999	0.0736872	0.0569231	0.0565008	0.23529
445.476	0.13073	0.0749361	0.0574308	0.0574031	0.236105
445.958	0.131473	0.0761945	0.0579493	0.0583124	0.236952
446.44	0.132236	0.0774667	0.0584812	0.0592313	0.237842
446.922	0.133022	0.0787552	0.0590278	0.0601616	0.238781
447.404	0.133841	0.0800663	0.0595937	0.0611064	0.239787
447.886	0.134711	0.08141	0.0601863	0.0620715	0.240892
448.369	0.135613	0.0827773	0.0607982	0.0630525	0.242064
448.851	0.136537	0.0841629	0.0614246	0.0640469	0.243283
449.333	0.137479	0.0855665	0.0620646	0.0650554	0.244544
449.815	0.138431	0.0869864	0.0627163	0.0660792	0.245835
450.297	0.139393	0.0884201	0.0633778	0.0671148	0.247152
450.779	0.140362	0.0898665	0.064048	0.0681614	0.248494
451.261	0.141332	0.0913186	0.0647223	0.069212	0.249848
451.743	0.142295	0.0927646	0.0653928	0.0702539	0.251199
452.226	0.143255	0.0942179	0.0660673	0.0713033	0.252556
452.708	0.144214	0.095688	0.0667507	0.0723722	0.253925
453.19	0.145172	0.097175	0.0674428	0.0734606	0.255304
453.672	0.146128	0.0986775	0.0681424	0.0745667	0.256691
454.154	0.147082	0.100209	0.0688563	0.0757082	0.258089
454.636	0.148035	0.101774	0.0695868	0.0768925	0.259496
455.118	0.148989	0.103396	0.070346	0.0781492	0.260922
455.6	0.149953	0.105115	0.0711556	0.0795293	0.262382
456.082	0.150914	0.106886	0.0719901	0.080977	0.263852
456.565	0.151865	0.108683	0.0728344	0.0824582	0.265317
457.047	0.152799	0.110493	0.0736803	0.0839568	0.266767
457.529	0.153707	0.112291	0.0745134	0.0854431	0.268184
458.011	0.154591	0.114081	0.0753366	0.0869219	0.269571
458.493	0.15545	0.11586	0.0761481	0.0883897	0.270926
458.975	0.156286	0.117624	0.0769471	0.0898419	0.27225
459.457	0.157107	0.119376	0.0777382	0.0912816	0.273555
459.939	0.157894	0.121093	0.078504	0.092681	0.27481
460.421	0.158631	0.122754	0.0792295	0.0940148	0.27599
460.904	0.159315	0.124352	0.0799119	0.0952779	0.277089
461.386	0.159948	0.125891	0.0805528	0.0964729	0.278108
461.868	0.160504	0.127329	0.0811247	0.0975508	0.279004
462.35	0.160969	0.128646	0.0816146	0.098487	0.279758
462.832	0.161306	0.129782	0.0819823	0.09921	0.280304
463.314	0.161447	0.130637	0.0821603	0.0996004	0.280537
463.796	0.161462	0.131308	0.0822169	0.0997771	0.280564
464.278	0.161389	0.131855	0.0821932	0.0998112	0.28045
464.761	0.161246	0.132298	0.0821049	0.0997293	0.280218
465.243	0.161063	0.132679	0.0819825	0.099584	0.279918
465.725	0.160837	0.132994	0.0818222	0.0993688	0.279543
466.207	0.16057	0.133247	0.0816269	0.0990885	0.279098
466.689	0.160274	0.133453	0.0814075	0.0987633	0.278602
467.171	0.159957	0.133627	0.0811725	0.09841	0.278071
467.653	0.159629	0.13378	0.0809321	0.0980425	0.277517
468.135	0.159304	0.133926	0.0806979	0.0976785	0.276958
468.618	0.158985	0.134068	0.080473	0.0973225	0.276397
469.1	0.158668	0.134201	0.0802537	0.0969682	0.27583
469.582	0.158387	0.134366	0.080071	0.0966656	0.275302
470.064	0.158156	0.134584	0.0799409	0.0964404	0.274836
470.546	0.158019	0.134911	0.0799057	0.0963599	0.274494
471.028	0.158049	0.135439	0.0800363	0.0965369	0.274376
471.51	0.158176	0.136078	0.0802627	0.0968607	0.274383
471.992	0.158356	0.136774	0.0805433	0.0972657	0.274457
472.474	0.158575	0.13751	0.0808641	0.09773	0.274579
472.957	0.158805	0.138247	0.0811962	0.098208	0.274707
473.439	0.159047	0.13899	0.0815419	0.0987037	0.274848
473.921	0.1593	0.139734	0.0818987	0.0992136	0.274996
474.403	0.15955	0.140461	0.0822521	0.099715	0.275134
474.885	0.15978	0.141148	0.0825863	0.100183	0.275239
475.367	0.159993	0.141799	0.0829024	0.100621	0.275313
475.849	0.160184	0.14241	0.083197	0.10102	0.275353
476.331	0.16035	0.142978	0.0834679	0.10138	0.275355
476.813	0.160496	0.143508	0.0837186	0.101706	0.275325
477.296	0.160602	0.143974	0.0839296	0.101965	0.275236
477.778	0.160656	0.144365	0.0840902	0.102141	0.275074
478.26	0.160633	0.144649	0.0841769	0.102197	0.274806
478.742	0.160491	0.144781	0.0841511	0.102069	0.274376
479.224	0.160269	0.144803	0.0840483	0.101815	0.273837
479.706	0.159991	0.14474	0.0838892	0.101471	0.27322
480.188	0.159664	0.144599	0.0836796	0.101045	0.272535
480.67	0.159304	0.144393	0.0834317	0.100561	0.271802
481.152	0.158909	0.144123	0.0831453	0.100016	0.271019
481.635	0.15848	0.14379	0.0828214	0.0994132	0.27019
482.117	0.158028	0.143407	0.0824697	0.0987673	0.269328
482.599	0.157564	0.142992	0.0821039	0.0980986	0.268451
483.081	0.157082	0.14253	0.0817135	0.0973938	0.267549
483.563	0.156579	0.142012	0.0812926	0.096646	0.266615
484.045	0.156056	0.141437	0.0808412	0.0958556	0.265651
484.527	0.15551	0.140804	0.0803578	0.09502	0.264654
485.01	0.154946	0.140107	0.0798414	0.0941416	0.263628
485.492	0.154367	0.139347	0.0792921	0.0932226	0.262575
485.974	0.153775	0.138511	0.0787047	0.0922605	0.261494
486.456	0.153174	0.137579	0.0780697	0.0912504	0.26038
486.938	0.152564	0.136576	0.0773996	0.0902017	0.259243
487.42	0.151943	0.135519	0.0767026	0.0891212	0.258088
487.902	0.151311	0.134414	0.0759821	0.0880123	0.256918
488.384	0.150668	0.133272	0.0752436	0.0868795	0.255738
488.866	0.150016	0.132096	0.0744891	0.0857259	0.25455
489.349	0.149357	0.130891	0.0737208	0.084554	0.253357
489.831	0.148693	0.129667	0.0729436	0.0833691	0.252164
490.313	0.148025	0.128435	0.0721639	0.0821776	0.250974
490.795	0.147353	0.127191	0.0713797	0.0809778	0.249788
491.277	0.146674	0.125933	0.0705907	0.0797697	0.248607
491.759	0.145991	0.124665	0.069799	0.0785554	0.247435
492.241	0.145304	0.123389	0.0690057	0.0773375	0.246272
492.723	0.144611	0.122105	0.0682118	0.0761157	0.24512
493.205	0.14391	0.120816	0.0674188	0.0748915	0.243983
493.688	0.143196	0.11952	0.066626	0.0736625	0.24286
494.17	0.142458	0.118208	0.0658304	0.0724231	0.241751
494.652	0.14171	0.116897	0.0650395	0.0711848	0.240662
495.134	0.140961	0.115597	0.0642582	0.0699551	0.239596
495.616	0.140217	0.114315	0.063491	0.06874	0.238558
496.098	0.139487	0.113064	0.0627452	0.067549	0.237554
496.58	0.138769	0.111841	0.062018	0.0663794	0.236581
497.062	0.138063	0.110649	0.0613106	0.0652326	0.23564
497.545	0.137369	0.109482	0.0606193	0.0641055	0.234726
498.027	0.136681	0.108329	0.0599345	0.0629885	0.233826
498.509	0.136013	0.107218	0.0592749	0.0619023	0.232963
498.991	0.135378	0.106169	0.0586553	0.0608638	0.232153
499.473	0.134777	0.105188	0.0580775	0.0598752	0.231399
499.955	0.134211	0.104273	0.0575406	0.0589356	0.230699
500.437	0.133698	0.103458	0.0570672	0.0580709	0.230079
500.919	0.133251	0.10276	0.0566679	0.0572933	0.229551
501.401	0.132899	0.10223	0.0563776	0.0566424	0.229156
501.884	0.132696	0.101959	0.0562556	0.0561851	0.228962
502.366	0.132588	0.101854	0.0562396	0.0558513	0.228896
502.848	0.13254	0.10186	0.0562924	0.0555993	0.228915
503.33	0.132539	0.101956	0.0563994	0.0554131	0.229001
503.812	0.13256	0.102104	0.0565329	0.055262	0.229122
504.294	0.132607	0.102305	0.0566954	0.0551489	0.229281
504.776	0.132676	0.102557	0.0568838	0.0550706	0.229472
505.258	0.132758	0.102841	0.0570872	0.055015	0.229684
505.74	0.132844	0.103141	0.0572971	0.0549715	0.229904
506.223	0.132927	0.103451	0.0575043	0.0549319	0.230124
506.705	0.132999	0.103758	0.0576984	0.0548855	0.23033
507.187	0.133056	0.104058	0.057876	0.0548291	0.230519
507.669	0.133101	0.104356	0.0580399	0.0547657	0.230694
508.151	0.133109	0.104617	0.0581621	0.054666	0.230823
508.633	0.133069	0.10482	0.058228	0.0545146	0.230889
509.115	0.132946	0.104923	0.0582005	0.0542725	0.23085
509.597	0.132687	0.104848	0.0580177	0.0538746	0.230638
510.079	0.132344	0.104667	0.0577391	0.053384	0.230317
510.562	0.131949	0.104421	0.0574001	0.052838	0.229925
511.044	0.131512	0.104123	0.0570117	0.0522484	0.229475
511.526	0.131051	0.1038	0.0565971	0.0516401	0.228992
512.008	0.130568	0.103449	0.0561549	0.0510112	0.228473
512.49	0.130062	0.103072	0.055687	0.0503636	0.22792
512.972	0.129547	0.102687	0.0552071	0.0497112	0.227349
513.454	0.129035	0.102312	0.0547315	0.0490698	0.226779
513.937	0.128522	0.101938	0.0542536	0.0484342	0.226199
514.419	0.128006	0.101561	0.0537719	0.047804	0.225607
514.901	0.12749	0.101181	0.0532871	0.0471802	0.225003
515.383	0.12697	0.100794	0.0527967	0.0465598	0.224383
515.865	0.126456	0.100409	0.0523103	0.0459551	0.223755
516.347	0.125953	0.100032	0.0518339	0.0453729	0.223125
516.829	0.125472	0.0996703	0.0513767	0.0448264	0.2225
517.311	0.125028	0.0993349	0.0509541	0.0443372	0.221888
517.793	0.124607	0.0990176	0.0505539	0.0438863	0.221284
518.275	0.124202	0.0987138	0.0501692	0.0434626	0.220683
518.758	0.123812	0.0984237	0.0497994	0.0430636	0.220086
519.24	0.123433	0.098146	0.0494414	0.0426831	0.219491
519.722	0.123065	0.0978806	0.0490953	0.0423215	0.218899
520.204	0.122708	0.0976281	0.0487614	0.0419789	0.21831
520.686	0.122359	0.0973847	0.0484357	0.0416502	0.217723
521.168	0.122011	0.0971442	0.0481112	0.041328	0.217133
521.65	0.121673	0.0969157	0.0477964	0.0410191	0.216546
522.132	0.121345	0.0967058	0.0474975	0.0407277	0.215968
522.615	0.121032	0.0965158	0.0472153	0.0404544	0.215399
523.097	0.120732	0.0963463	0.0469508	0.0402005	0.214841
523.579	0.120448	0.0962048	0.0467097	0.0399679	0.214297
524.061	0.120183	0.096095	0.0464948	0.0397573	0.213772
524.543	0.119941	0.0960293	0.0463162	0.0395734	0.213271
525.025	0.119732	0.0960287	0.0461907	0.039424	0.212808
525.507	0.119546	0.0960715	0.0461007	0.0393004	0.21237
525.989	0.119377	0.0961451	0.0460356	0.0391975	0.21195
526.471	0.119224	0.0962445	0.0459913	0.039113	0.211547
526.954	0.119081	0.0963602	0.0459599	0.039043	0.211155
527.436	0.118951	0.0964934	0.0459422	0.0389876	0.210775
527.918	0.118831	0.0966429	0.0459372	0.0389462	0.210406
528.4	0.11872	0.0968051	0.0459417	0.0389172	0.210047
528.882	0.118618	0.0969768	0.0459529	0.0388992	0.209695
529.364	0.118522	0.0971555	0.0459686	0.0388907	0.209351
529.846	0.118431	0.0973377	0.0459864	0.0388901	0.209013
530.328	0.118346	0.0975224	0.0460052	0.0388968	0.208682
530.811	0.118265	0.0977108	0.0460258	0.0389109	0.208357
531.293	0.118186	0.0978932	0.0460408	0.0389285	0.208036
531.775	0.118107	0.0980652	0.0460464	0.0389473	0.207715
532.257	0.118021	0.0982141	0.0460329	0.0389622	0.207391
532.739	0.117921	0.0983191	0.0459842	0.0389644	0.207054
533.221	0.117814	0.0984003	0.0459155	0.0389619	0.206714
533.703	0.117706	0.0984698	0.045836	0.0389593	0.206374
534.185	0.117598	0.098531	0.0457482	0.0389578	0.206039
534.668	0.117493	0.098592	0.0456576	0.03896	0.20571
535.15	0.117391	0.0986523	0.0455643	0.0389662	0.205388
535.632	0.117292	0.0987126	0.0454686	0.0389764	0.205074
536.114	0.1172	0.0987777	0.0453746	0.0389931	0.204769
536.596	0.117115	0.0988532	0.0452873	0.0390197	0.204476
537.078	0.117038	0.0989369	0.0452038	0.0390534	0.204194
537.56	0.116966	0.0990284	0.0451223	0.0390924	0.203923
538.042	0.116901	0.0991279	0.0450432	0.0391367	0.203665
538.524	0.116841	0.0992346	0.0449658	0.039186	0.203419
539.006	0.116787	0.099352	0.0448911	0.0392395	0.203186
539.489	0.116739	0.0994819	0.0448198	0.039297	0.202969
539.971	0.116698	0.0996279	0.0447517	0.0393562	0.202769
540.453	0.116661	0.0997948	0.0446865	0.0394132	0.202591
540.935	0.116631	0.0999789	0.0446257	0.0394727	0.202432
541.417	0.116609	0.100178	0.0445706	0.0395377	0.202289
541.899	0.116595	0.100393	0.0445223	0.0396098	0.202162
542.381	0.116592	0.100622	0.0444827	0.0396919	0.202051
542.864	0.116599	0.100865	0.044451	0.0397832	0.201956
543.346	0.116616	0.101123	0.0444277	0.0398842	0.201876
543.828	0.116641	0.101394	0.0444116	0.0399945	0.201809
544.31	0.116674	0.101674	0.0444003	0.0401128	0.201752
544.792	0.116718	0.101968	0.0443988	0.0402431	0.201709
545.274	0.116776	0.102279	0.0444109	0.0403889	0.201682
545.756	0.116848	0.102608	0.0444374	0.0405507	0.201674
546.238	0.116936	0.102954	0.0444779	0.0407281	0.201682
546.72	0.117042	0.103323	0.0445385	0.0409271	0.201711
547.202	0.117171	0.103715	0.0446221	0.0411505	0.201763
547.685	0.11733	0.104138	0.0447382	0.0414072	0.201845
548.167	0.117533	0.104602	0.0449026	0.0417125	0.201968
548.649	0.117765	0.105096	0.0450987	0.0420507	0.202119
549.131	0.118018	0.105613	0.0453166	0.0424125	0.20229
549.613	0.118289	0.10615	0.0455527	0.0427949	0.202479
550.095	0.118571	0.106704	0.0458004	0.0431919	0.202681
550.577	0.118864	0.107273	0.0460592	0.0436026	0.202893
551.059	0.119167	0.107856	0.0463279	0.0440257	0.203116
551.542	0.119476	0.108446	0.0466019	0.0444556	0.203345
552.024	0.119786	0.109035	0.0468755	0.0448849	0.203576
552.506	0.120097	0.109631	0.0471507	0.0453182	0.203809
552.988	0.120412	0.110238	0.0474276	0.0457581	0.204045
553.47	0.120728	0.110854	0.0477056	0.0462035	0.204283
553.952	0.121046	0.111479	0.0479844	0.0466541	0.204522
554.434	0.121364	0.112118	0.0482616	0.0471109	0.20476
554.916	0.121681	0.112771	0.0485354	0.0475736	0.204995
555.399	0.121994	0.113449	0.048804	0.0480457	0.205226
555.881	0.122304	0.114168	0.049065	0.0485346	0.205449
556.363	0.122609	0.114907	0.0493183	0.0490294	0.205666
556.845	0.122908	0.115653	0.0495631	0.0495234	0.205874
557.327	0.123197	0.116398	0.0497981	0.0500121	0.206073
557.809	0.123477	0.117131	0.0500214	0.0504888	0.206261
558.291	0.123745	0.117852	0.0502333	0.0509541	0.206437
558.773	0.124002	0.118558	0.050433	0.0514062	0.206602
559.255	0.124248	0.119249	0.0506221	0.0518445	0.206755
559.737	0.124485	0.119923	0.050804	0.052271	0.206899
560.22	0.124708	0.12057	0.0509716	0.0526764	0.207029
560.702	0.124911	0.121179	0.051119	0.0530526	0.207139
561.184	0.125093	0.121745	0.0512452	0.0533978	0.207227
561.666	0.125253	0.12227	0.05135	0.0537115	0.207295
562.148	0.125384	0.122733	0.0514251	0.0539806	0.207334
562.63	0.125483	0.123125	0.0514667	0.0541983	0.207341
563.112	0.125538	0.123415	0.0514624	0.054345	0.207307
563.595	0.125531	0.123559	0.0513918	0.0543887	0.207214
564.077	0.125479	0.123599	0.0512754	0.0543607	0.207079
564.559	0.125395	0.123565	0.0511259	0.0542793	0.206911
565.041	0.12528	0.123464	0.0509477	0.0541507	0.206714
565.523	0.125142	0.123315	0.0507491	0.0539875	0.206493
566.005	0.124981	0.123117	0.0505302	0.0537887	0.20625
566.487	0.124798	0.122871	0.0502921	0.0535555	0.205984
566.969	0.124596	0.122589	0.0500396	0.0532949	0.2057
567.451	0.124382	0.122284	0.0497785	0.0530145	0.205404
567.933	0.124154	0.121951	0.0495077	0.0527125	0.205094
568.416	0.12391	0.121588	0.0492273	0.0523895	0.204766
568.898	0.123651	0.121197	0.0489385	0.052046	0.204422
569.38	0.123377	0.120775	0.0486405	0.0516808	0.204062
569.862	0.12309	0.120332	0.0483379	0.0513007	0.203686
570.344	0.122792	0.11987	0.0480334	0.0509098	0.203295
570.826	0.122486	0.119397	0.047732	0.0505157	0.20289
571.308	0.122174	0.118923	0.0474413	0.0501312	0.20247
571.79	0.121855	0.118442	0.0471554	0.0497452	0.202036
572.273	0.121528	0.117949	0.0468712	0.0493515	0.201592
572.755	0.121193	0.117444	0.0465884	0.0489482	0.201138
573.237	0.12085	0.116925	0.0463055	0.0485306	0.200676
573.719	0.120499	0.116394	0.046023	0.0481009	0.200207
574.201	0.120143	0.115853	0.0457416	0.0476596	0.199732
574.683	0.11978	0.115303	0.0454598	0.0472067	0.199251
575.165	0.119412	0.114744	0.0451758	0.046743	0.198766
575.647	0.119038	0.114177	0.0448921	0.0462659	0.198278
576.13	0.11866	0.1136	0.044611	0.045773	0.197788
576.612	0.118277	0.113016	0.044333	0.0452648	0.197298
577.094	0.117891	0.112426	0.0440589	0.0447432	0.196808
577.576	0.117501	0.111827	0.04379	0.0442017	0.196321
578.058	0.117107	0.111218	0.0435271	0.0436376	0.195838
578.54	0.116708	0.110593	0.0432723	0.0430411	0.195363
579.022	0.1163	0.109941	0.0430289	0.0423949	0.194899
579.504	0.11589	0.109277	0.0427942	0.0417193	0.194445
579.986	0.115478	0.10861	0.0425668	0.0410265	0.193997
580.469	0.115068	0.107946	0.0423461	0.0403217	0.193556
580.951	0.11466	0.107293	0.0421311	0.0396138	0.193121
581.433	0.114257	0.10665	0.0419225	0.0389037	0.192693
581.915	0.113858	0.106021	0.0417205	0.0381935	0.192273
582.397	0.113466	0.105409	0.0415256	0.0374885	0.19186
582.879	0.113082	0.104818	0.0413384	0.0367944	0.191455
583.361	0.112706	0.104252	0.0411578	0.0361119	0.191058
583.843	0.11234	0.103713	0.0409829	0.0354427	0.19067
584.326	0.111985	0.103204	0.0408137	0.0347886	0.190289
584.808	0.111641	0.102726	0.0406512	0.0341501	0.189919
585.29	0.111309	0.102287	0.0404928	0.0335329	0.189556
585.772	0.110991	0.101891	0.0403377	0.0329407	0.189202
586.254	0.110687	0.101546	0.0401823	0.03238	0.188854
586.736	0.110401	0.101268	0.0400202	0.0318602	0.188507
587.218	0.110131	0.101046	0.0398589	0.0313751	0.188168
587.7	0.109879	0.100872	0.0397029	0.0309214	0.18784
588.182	0.109645	0.10075	0.0395551	0.0305008	0.187526
588.665	0.109433	0.100678	0.0394203	0.0301151	0.187229
589.147	0.10924	0.100654	0.0392964	0.0297607	0.186948
589.629	0.109066	0.100675	0.0391836	0.0294373	0.186682
590.111	0.108906	0.100731	0.0390798	0.0291369	0.186429
590.593	0.108751	0.100799	0.0389802	0.028844	0.186181
591.075	0.108615	0.100908	0.0388945	0.0285801	0.18595
591.557	0.108508	0.10108	0.0388305	0.0283617	0.185747
592.039	0.108431	0.101314	0.0387889	0.0281897	0.185572
592.521	0.108383	0.101608	0.0387682	0.0280629	0.185423
593.004	0.108379	0.101992	0.0387817	0.0280041	0.185315
593.486	0.108426	0.102478	0.0388356	0.0280233	0.185256
593.968	0.108551	0.103114	0.0389504	0.0281578	0.18527
594.45	0.108795	0.103983	0.0391614	0.0284716	0.185398
594.932	0.109113	0.104996	0.0394308	0.0288955	0.185596
595.414	0.109475	0.106097	0.0397359	0.0293874	0.185837
595.896	0.10987	0.107263	0.0400671	0.0299297	0.186108
596.378	0.110274	0.108452	0.0404068	0.0304891	0.18639
596.861	0.11069	0.109665	0.0407568	0.031069	0.186685
597.343	0.111116	0.110899	0.0411147	0.0316649	0.186989
597.825	0.111544	0.112138	0.041475	0.0322663	0.187296
598.307	0.11197	0.113376	0.0418335	0.0328666	0.187602
598.789	0.112382	0.114588	0.0421818	0.0334485	0.187896
599.271	0.112767	0.115745	0.0425109	0.0339935	0.188167
599.753	0.113122	0.116842	0.0428184	0.0344968	0.188412
600.235	0.113448	0.11788	0.0431057	0.0349607	0.188632
600.717	0.113719	0.118803	0.0433523	0.035345	0.188802
601.2	0.113919	0.119581	0.0435475	0.0356289	0.18891
601.682	0.11401	0.120136	0.043663	0.035757	0.188921
602.164	0.11393	0.120336	0.0436522	0.035637	0.188776
602.646	0.113739	0.120307	0.0435602	0.0353583	0.188533
603.128	0.113475	0.120123	0.0434143	0.0349737	0.188224
603.61	0.113149	0.119808	0.043223	0.0345003	0.187861
604.092	0.112785	0.119411	0.0430046	0.0339732	0.187466
604.574	0.112383	0.11893	0.0427579	0.0333907	0.187037
605.057	0.111944	0.11837	0.0424846	0.0327559	0.186577
605.539	0.111483	0.11776	0.042195	0.032089	0.186098
606.021	0.111016	0.117135	0.0419013	0.0314142	0.185615
606.503	0.110538	0.116481	0.0415995	0.030723	0.185123
606.985	0.110048	0.115796	0.0412892	0.0300146	0.184623
607.467	0.109548	0.115084	0.0409712	0.0292908	0.184116
607.949	0.109034	0.114339	0.0406437	0.0285477	0.183599
608.431	0.10852	0.113583	0.0403152	0.0278019	0.183085
608.913	0.108012	0.112828	0.0399908	0.0270629	0.18258
609.396	0.107522	0.112097	0.0396792	0.0263473	0.182095
609.878	0.10707	0.111423	0.0393948	0.0256823	0.181653
610.36	0.106641	0.11078	0.039126	0.0250454	0.181235
610.842	0.106223	0.110153	0.0388661	0.0244245	0.180831
611.324	0.105816	0.10954	0.0386138	0.0238171	0.18044
611.806	0.105415	0.108933	0.0383656	0.0232164	0.180054
612.288	0.10502	0.108334	0.0381224	0.022624	0.179675
612.77	0.104633	0.107746	0.0378848	0.0220413	0.179305
613.253	0.10425	0.107163	0.0376503	0.0214637	0.178938
613.735	0.103865	0.106573	0.037415	0.0208845	0.17857
614.217	0.103484	0.10599	0.0371832	0.020311	0.178206
614.699	0.103111	0.105422	0.0369573	0.0197476	0.177848
615.181	0.102746	0.104873	0.0367382	0.0191959	0.177497
615.663	0.102393	0.104345	0.0365273	0.0186586	0.177154
616.145	0.102051	0.103844	0.0363251	0.0181364	0.17682
616.627	0.101721	0.103373	0.0361322	0.0176302	0.176493
617.109	0.101407	0.102943	0.0359505	0.0171429	0.176175
617.592	0.101113	0.10257	0.0357828	0.0166781	0.175867
618.074	0.100834	0.10224	0.0356268	0.0162335	0.175567
618.556	0.10057	0.101943	0.0354816	0.0158078	0.175277
619.038	0.10032	0.101677	0.0353473	0.0154017	0.174996
619.52	0.100083	0.101439	0.0352237	0.0150155	0.174727
620.002	0.0998583	0.101228	0.0351104	0.0146484	0.174467
620.484	0.0996466	0.101043	0.0350075	0.0143006	0.174217
620.966	0.0994459	0.100881	0.0349138	0.01397	0.173977
621.448	0.0992532	0.100735	0.0348267	0.013652	0.173744
621.931	0.0990721	0.10061	0.0347496	0.013353	0.173522
622.413	0.0989052	0.10051	0.0346849	0.0130781	0.173312
622.895	0.0987524	0.100437	0.0346324	0.0128275	0.173116
623.377	0.0986139	0.100391	0.0345924	0.0126013	0.172932
623.859	0.0984926	0.100373	0.0345678	0.0124059	0.172764
624.341	0.0983897	0.100387	0.0345598	0.0122442	0.172614
624.823	0.0983101	0.100435	0.0345735	0.0121268	0.172486
625.305	0.0982624	0.10053	0.034617	0.0120716	0.17239
625.788	0.098237	0.10066	0.0346814	0.0120594	0.172316
626.27	0.0982287	0.100817	0.0347614	0.0120787	0.172259
626.752	0.0982348	0.100999	0.0348547	0.0121251	0.172216
627.234	0.0982512	0.101201	0.0349571	0.01219	0.172183
627.716	0.098278	0.101422	0.0350689	0.0122738	0.172161
628.198	0.0983145	0.101663	0.0351896	0.0123754	0.172148
628.68	0.0983591	0.101919	0.0353173	0.012491	0.172144
629.162	0.0984101	0.102189	0.0354506	0.0126172	0.172145
629.644	0.0984661	0.102471	0.0355882	0.012752	0.172152
630.127	0.0985252	0.102764	0.0357286	0.0128922	0.172163
630.609	0.0985869	0.103066	0.0358711	0.0130369	0.172178
631.091	0.0986512	0.103377	0.036016	0.0131865	0.172196
631.573	0.0987139	0.103693	0.0361594	0.0133332	0.172214
632.055	0.0987726	0.104012	0.036299	0.0134727	0.172231
632.537	0.0988216	0.104326	0.03643	0.0135948	0.172241
633.019	0.0988515	0.104628	0.0365436	0.0136828	0.172237
633.501	0.0988709	0.104924	0.0366477	0.013752	0.172227
633.984	0.0988848	0.105219	0.0367468	0.0138112	0.172213
634.466	0.0988945	0.105514	0.036842	0.013863	0.172197
634.948	0.0989035	0.10581	0.0369365	0.013913	0.172182
635.43	0.0989111	0.106108	0.0370296	0.0139606	0.172166
635.912	0.0989174	0.106408	0.0371215	0.0140057	0.17215
636.394	0.0989244	0.10671	0.0372139	0.0140511	0.172136
636.876	0.0989341	0.107019	0.0373089	0.0141006	0.172125
637.358	0.0989455	0.10733	0.0374052	0.0141524	0.172116
637.841	0.098958	0.107643	0.0375025	0.0142063	0.172108
638.323	0.0989716	0.107955	0.0376006	0.014262	0.172101
638.805	0.0989857	0.108267	0.0376991	0.0143183	0.172096
639.287	0.0990016	0.108577	0.0377989	0.0143782	0.172092
639.769	0.0990199	0.108884	0.0379007	0.014443	0.17209
640.251	0.0990418	0.109185	0.0380054	0.0145161	0.17209
640.733	0.0990695	0.109476	0.0381146	0.014603	0.172093
641.215	0.0991009	0.109762	0.0382269	0.014698	0.172099
641.697	0.0991348	0.110045	0.0383412	0.0147976	0.172106
642.179	0.0991709	0.110325	0.0384574	0.0149005	0.172116
642.662	0.0992083	0.110606	0.0385748	0.0150039	0.172126
643.144	0.099247	0.110887	0.0386935	0.0151083	0.172138
643.626	0.0992871	0.111167	0.0388134	0.0152136	0.172152
644.108	0.0993282	0.111448	0.0389341	0.0153192	0.172167
644.59	0.0993699	0.111731	0.0390551	0.0154249	0.172182
645.072	0.0994122	0.112015	0.0391767	0.0155292	0.172199
645.554	0.0994549	0.112302	0.039299	0.0156303	0.172217
646.036	0.0994981	0.112591	0.0394222	0.0157281	0.172236
646.519	0.0995418	0.112882	0.0395462	0.015823	0.172256
647.001	0.0995856	0.113177	0.039671	0.0159112	0.172276
647.483	0.0996289	0.113477	0.0397966	0.0159912	0.172298
647.965	0.099671	0.113784	0.0399229	0.0160578	0.17232
648.447	0.0997106	0.114102	0.0400502	0.016102	0.172342
648.929	0.0997491	0.114427	0.0401783	0.016133	0.172365
649.411	0.0997872	0.114756	0.040307	0.0161563	0.172389
649.893	0.0998252	0.11509	0.0404359	0.0161736	0.172413
650.375	0.0998634	0.115427	0.0405648	0.016189	0.172438
650.858	0.099902	0.115766	0.0406939	0.0162024	0.172464
651.34	0.0999412	0.116109	0.0408234	0.016214	0.172491
651.822	0.0999815	0.116453	0.0409533	0.0162259	0.172519
652.304	0.100024	0.1168	0.0410845	0.0162399	0.17255
652.786	0.100067	0.117148	0.041216	0.0162564	0.172582
653.268	0.100111	0.117498	0.0413467	0.0162762	0.172614
653.75	0.100156	0.117848	0.0414767	0.0162999	0.172648
654.232	0.100202	0.118199	0.041606	0.0163271	0.172682
654.715	0.100248	0.118551	0.0417333	0.0163608	0.172717
655.197	0.100295	0.118901	0.0418581	0.0164028	0.172752
655.679	0.100342	0.119248	0.0419781	0.0164569	0.172786
656.161	0.100387	0.119588	0.0420898	0.0165292	0.172816
656.643	0.100432	0.119925	0.042197	0.0166142	0.172846
657.125	0.100478	0.120262	0.0423022	0.0167085	0.172876
657.607	0.100526	0.120598	0.0424065	0.0168116	0.172908
658.089	0.100576	0.120936	0.0425119	0.0169218	0.172942
658.572	0.100629	0.121275	0.042618	0.0170385	0.172978
659.054	0.100685	0.121616	0.0427252	0.0171619	0.173017
659.536	0.100743	0.121958	0.0428336	0.0172898	0.173059
660.018	0.100802	0.122302	0.0429432	0.0174191	0.173101
660.5	0.100865	0.122648	0.0430558	0.0175527	0.173148
660.982	0.100933	0.122999	0.0431726	0.0176928	0.1732
661.464	0.101006	0.123353	0.0432939	0.0178393	0.173256
661.946	0.101084	0.123712	0.0434196	0.0179924	0.173318
662.428	0.10117	0.124077	0.0435526	0.018154	0.173387
662.91	0.101264	0.12445	0.0436943	0.0183247	0.173465
663.393	0.101372	0.124834	0.0438491	0.018508	0.173556
663.875	0.101498	0.125236	0.044024	0.01871	0.173665
664.357	0.101637	0.12565	0.0442119	0.0189239	0.173788
664.839	0.101784	0.126071	0.0444084	0.0191452	0.173918
665.321	0.101938	0.126498	0.0446119	0.0193718	0.174055
665.803	0.102095	0.126926	0.0448191	0.0195998	0.174196
666.285	0.102256	0.127358	0.0450304	0.0198301	0.174341
666.768	0.102421	0.127793	0.0452458	0.0200622	0.174489
667.25	0.102588	0.128229	0.045464	0.020296	0.174641
667.732	0.102758	0.128669	0.0456843	0.0205325	0.174795
668.214	0.102928	0.129109	0.0459055	0.0207673	0.174951
668.696	0.103096	0.129546	0.0461263	0.0209967	0.175105
669.178	0.103263	0.12998	0.0463463	0.0212199	0.175258
669.66	0.103429	0.130412	0.046566	0.0214375	0.17541
670.142	0.103588	0.130836	0.046782	0.0216425	0.175557
670.624	0.103739	0.131249	0.0469924	0.0218314	0.175696
671.107	0.103876	0.131644	0.0471925	0.0219938	0.175823
671.589	0.103987	0.132008	0.0473741	0.0221123	0.175926
672.071	0.104085	0.132354	0.0475454	0.0222046	0.176016
672.553	0.104174	0.13269	0.0477111	0.0222816	0.1761
673.035	0.104258	0.13302	0.047873	0.0223473	0.176178
673.517	0.104341	0.13335	0.0480343	0.0224094	0.176257
673.999	0.104423	0.133679	0.0481949	0.0224674	0.176334
674.481	0.104505	0.134008	0.0483553	0.0225221	0.176412
674.963	0.104588	0.134341	0.0485173	0.0225772	0.176493
675.446	0.104677	0.13468	0.048683	0.0226363	0.17658
675.928	0.104769	0.135026	0.0488519	0.0227003	0.176673
676.41	0.104867	0.13538	0.0490244	0.0227712	0.17677
676.892	0.104971	0.135744	0.0492007	0.0228497	0.176872
677.374	0.10508	0.136116	0.0493806	0.0229353	0.17698
677.856	0.105197	0.136502	0.049566	0.0230341	0.177095
678.338	0.105325	0.136905	0.049758	0.0231497	0.177217
678.82	0.105467	0.13733	0.0499587	0.0232902	0.177348
679.303	0.105629	0.137787	0.0501715	0.0234686	0.177491
679.785	0.105806	0.138268	0.0503938	0.023673	0.177643
680.267	0.105994	0.138767	0.0506237	0.023896	0.177806
680.749	0.106195	0.139285	0.0508617	0.0241365	0.177981
681.231	0.106407	0.13982	0.0511079	0.0243918	0.178169
681.713	0.106628	0.14037	0.0513606	0.0246594	0.178369
682.195	0.106858	0.140933	0.0516194	0.0249387	0.17858
682.677	0.107092	0.141503	0.0518808	0.0252225	0.178796
683.159	0.107321	0.142066	0.0521384	0.0254998	0.179009
683.642	0.107556	0.142637	0.0524002	0.0257825	0.179232
684.124	0.107804	0.143228	0.0526721	0.0260792	0.179476
684.606	0.108065	0.143838	0.0529542	0.0263895	0.179739
685.088	0.108339	0.144466	0.0532457	0.0267127	0.180022
685.57	0.108635	0.145126	0.0535549	0.0270591	0.180339
686.052	0.108958	0.145825	0.0538855	0.0274327	0.180697
686.534	0.109325	0.146588	0.0542515	0.0278517	0.181121
687.016	0.109766	0.147459	0.0546774	0.028348	0.181654
687.499	0.110248	0.148389	0.0551359	0.0288853	0.182249
687.981	0.11075	0.149348	0.0556106	0.0294414	0.182877
688.463	0.111263	0.150321	0.0560935	0.0300055	0.183527
688.945	0.111768	0.151284	0.0565705	0.0305579	0.184173
689.427	0.112268	0.152239	0.0570439	0.0311022	0.18482
689.909	0.112761	0.153186	0.0575121	0.031636	0.185465
690.391	0.113245	0.154119	0.0579729	0.0321576	0.186103
690.873	0.113722	0.155044	0.0584281	0.0326715	0.186734
691.356	0.114174	0.155935	0.0588644	0.0331565	0.187339
691.837	0.114588	0.156767	0.0592702	0.0335938	0.187902
692.32	0.11496	0.157537	0.0596432	0.0339803	0.188418
692.802	0.115293	0.158247	0.0599849	0.034318	0.188891
693.284	0.115556	0.158852	0.0602727	0.0345723	0.189284
693.766	0.115737	0.15933	0.0604954	0.0347264	0.189581
694.248	0.115794	0.159615	0.0606199	0.0347296	0.189732
694.73	0.115656	0.159597	0.0605912	0.0344967	0.189653
695.212	0.115395	0.159389	0.0604652	0.0341146	0.189427
695.694	0.115053	0.159056	0.0602752	0.0336358	0.189106
696.177	0.114644	0.158623	0.0600334	0.0330794	0.188706
696.659	0.1142	0.158139	0.0597635	0.0324828	0.188262
697.141	0.113718	0.1576	0.0594638	0.0318435	0.187774
697.623	0.113201	0.157012	0.0591371	0.0311658	0.187244
698.105	0.112663	0.156396	0.0587946	0.030467	0.186689
698.587	0.112121	0.155774	0.0584477	0.0297638	0.186128
699.069	0.111575	0.155151	0.0580984	0.0290608	0.185562
699.551	0.111031	0.15454	0.0577514	0.0283667	0.184996
700.034	0.110491	0.153945	0.0574087	0.0276852	0.184433
700.516	0.109954	0.153361	0.0570683	0.0270128	0.18387
700.998	0.10944	0.152827	0.0567481	0.0263791	0.183331
701.48	0.108963	0.152363	0.0564577	0.0257998	0.18283
701.962	0.108549	0.152018	0.0562194	0.0253123	0.182396
702.444	0.108242	0.151873	0.05607	0.024978	0.182079
702.926	0.108003	0.151853	0.0559758	0.0247394	0.181833
703.408	0.107806	0.151912	0.0559166	0.0245628	0.181633
703.89	0.107645	0.152039	0.0558872	0.0244388	0.181472
704.373	0.107507	0.152207	0.0558753	0.0243466	0.181334
704.855	0.107391	0.152416	0.0558818	0.0242875	0.18122
705.337	0.107297	0.152665	0.0559065	0.0242605	0.181129
705.819	0.107216	0.152937	0.055941	0.0242518	0.181051
706.301	0.107134	0.153208	0.0559749	0.0242433	0.18097
706.783	0.107059	0.153493	0.0560151	0.0242465	0.180898
707.265	0.106999	0.153797	0.0560651	0.0242668	0.180841
707.747	0.106952	0.154121	0.056125	0.0243044	0.180798
708.23	0.106922	0.154468	0.0561969	0.0243625	0.180774
708.712	0.106906	0.154834	0.0562785	0.0244366	0.180766
709.194	0.106904	0.155212	0.0563682	0.024524	0.180773
709.676	0.106917	0.1556	0.0564655	0.0246238	0.180799
710.158	0.106949	0.155993	0.0565697	0.0247342	0.180848
710.64	0.106994	0.156392	0.0566803	0.0248541	0.180913
711.122	0.107049	0.156798	0.0567966	0.0249824	0.18099
711.604	0.107113	0.157208	0.0569179	0.0251174	0.181077
712.086	0.107182	0.157622	0.0570431	0.0252571	0.18117
712.569	0.107256	0.158038	0.0571722	0.0254013	0.18127
713.051	0.107336	0.158456	0.0573046	0.025549	0.181375
713.533	0.107419	0.158877	0.0574404	0.0257007	0.181485
714.015	0.107508	0.159304	0.0575802	0.0258585	0.181601
714.497	0.107597	0.15973	0.0577217	0.0260166	0.181718
714.979	0.107684	0.160148	0.057863	0.0261703	0.181831
715.461	0.107768	0.160557	0.0580033	0.0263184	0.181941
715.943	0.107847	0.160955	0.0581422	0.02646	0.182047
716.426	0.107917	0.161335	0.0582771	0.026589	0.182142
716.908	0.107974	0.161693	0.0584064	0.0267016	0.182223
717.39	0.10801	0.162016	0.0585262	0.0267881	0.18228
717.872	0.108011	0.162283	0.05863	0.0268324	0.182298
718.354	0.107991	0.162515	0.0587237	0.0268497	0.182291
718.836	0.107957	0.162721	0.0588107	0.0268491	0.182269
719.318	0.107911	0.162907	0.058892	0.0268331	0.182235
719.8	0.107859	0.163078	0.0589696	0.0268078	0.182193
720.283	0.1078	0.163234	0.0590434	0.0267726	0.182145
720.764	0.107734	0.163377	0.0591135	0.0267281	0.182089
721.247	0.107665	0.16351	0.0591812	0.0266777	0.182029
721.729	0.107596	0.16364	0.0592483	0.026626	0.181969
722.211	0.107525	0.163763	0.0593136	0.0265708	0.181908
722.693	0.107452	0.163879	0.0593766	0.0265112	0.181846
723.175	0.107378	0.163987	0.0594371	0.0264476	0.181782
723.657	0.107302	0.164087	0.0594949	0.026379	0.181717
724.139	0.107226	0.164181	0.0595502	0.0263077	0.181652
724.621	0.107152	0.16427	0.0596034	0.0262349	0.181591
725.104	0.107083	0.164356	0.0596546	0.0261623	0.181537
725.586	0.107023	0.16444	0.0597039	0.0260926	0.181495
726.068	0.106968	0.164523	0.0597515	0.026024	0.181459
726.55	0.106916	0.164603	0.0597973	0.0259555	0.181428
727.032	0.106866	0.164681	0.0598413	0.025887	0.1814
727.514	0.106817	0.164758	0.0598835	0.0258182	0.181373
727.996	0.106768	0.164834	0.0599242	0.0257492	0.181347
728.478	0.10672	0.164909	0.0599635	0.0256804	0.181322
728.961	0.106672	0.164982	0.0600017	0.0256109	0.181298
729.443	0.106623	0.165053	0.0600395	0.0255399	0.181273
729.925	0.106573	0.165125	0.0600761	0.0254689	0.181248
730.407	0.106523	0.165198	0.0601114	0.0253993	0.181222
730.889	0.106473	0.165274	0.0601454	0.0253312	0.181196
731.371	0.106423	0.165353	0.0601782	0.025265	0.181171
731.853	0.106372	0.165438	0.0602093	0.0252019	0.181144
732.335	0.106322	0.165529	0.0602384	0.0251425	0.181116
732.817	0.106271	0.165632	0.0602645	0.0250888	0.181085
733.3	0.106219	0.165751	0.0602854	0.0250441	0.181049
733.782	0.106166	0.165882	0.0603037	0.0250052	0.18101
734.264	0.106113	0.16602	0.0603209	0.0249704	0.18097
734.746	0.106059	0.166166	0.0603378	0.0249391	0.180929
735.228	0.106006	0.166315	0.0603556	0.0249101	0.180889
735.71	0.105952	0.166469	0.0603744	0.0248835	0.180849
736.192	0.105898	0.166628	0.0603943	0.0248592	0.18081
736.674	0.105845	0.166791	0.0604159	0.0248367	0.180772
737.157	0.105792	0.166955	0.0604393	0.0248151	0.180735
737.639	0.105739	0.167122	0.0604655	0.0247948	0.180701
738.121	0.105687	0.167292	0.0604952	0.0247756	0.180669
738.603	0.105634	0.167464	0.0605288	0.0247576	0.180638
739.085	0.105581	0.167639	0.0605663	0.0247409	0.18061
739.567	0.105528	0.167816	0.0606093	0.0247248	0.180584
740.049	0.105474	0.167993	0.0606588	0.0247091	0.180562
740.531	0.105419	0.168169	0.060717	0.0246928	0.180543
741.013	0.105361	0.168342	0.0607876	0.0246749	0.18053
741.496	0.105303	0.168514	0.0608672	0.0246563	0.18052
741.978	0.105244	0.168687	0.0609539	0.0246379	0.180515
742.46	0.105186	0.168861	0.0610469	0.0246199	0.180513
742.942	0.105128	0.169038	0.0611451	0.0246024	0.180514
743.424	0.105071	0.169217	0.0612487	0.0245858	0.180519
743.906	0.105015	0.169398	0.0613574	0.0245701	0.180527
744.388	0.104961	0.169583	0.0614708	0.0245564	0.180539
744.87	0.10491	0.169773	0.0615878	0.0245455	0.180556
745.352	0.104861	0.169966	0.0617091	0.0245365	0.180575
745.835	0.104814	0.170163	0.0618345	0.0245281	0.180598
746.317	0.104768	0.170364	0.0619643	0.0245204	0.180625
746.799	0.104725	0.170568	0.0620986	0.0245137	0.180656
747.281	0.104684	0.170776	0.062237	0.0245065	0.18069
747.763	0.104646	0.170988	0.062379	0.0244987	0.180728
748.245	0.104608	0.171203	0.0625244	0.0244878	0.180768
748.727	0.104572	0.171422	0.0626719	0.0244702	0.180809
749.21	0.104537	0.171644	0.0628227	0.0244503	0.180853
749.692	0.104505	0.17187	0.0629772	0.0244308	0.180901
750.174	0.104478	0.172102	0.0631354	0.0244126	0.180953
750.656	0.104454	0.172339	0.0632976	0.0243978	0.18101
751.138	0.104435	0.172582	0.063464	0.0243866	0.181073
751.62	0.104421	0.172831	0.0636347	0.0243796	0.181142
752.102	0.104413	0.173088	0.0638106	0.0243782	0.181218
752.584	0.104412	0.173352	0.063993	0.024384	0.181303
753.066	0.104418	0.173624	0.0641804	0.0243967	0.181395
753.548	0.10443	0.173903	0.0643718	0.0244164	0.181494
754.031	0.104449	0.174189	0.0645671	0.0244436	0.1816
754.513	0.104475	0.174483	0.0647667	0.0244784	0.181713
754.995	0.104507	0.174784	0.064969	0.0245217	0.181832
755.477	0.104547	0.175091	0.0651735	0.024574	0.181956
755.959	0.104593	0.175403	0.0653777	0.024636	0.182083
756.441	0.104643	0.175718	0.0655773	0.0247082	0.182209
756.923	0.104701	0.17604	0.0657773	0.0247912	0.182339
757.405	0.104768	0.17637	0.0659806	0.0248853	0.182477
757.888	0.104844	0.176709	0.0661888	0.0249913	0.182625
758.37	0.104932	0.177062	0.0664045	0.0251102	0.182785
758.852	0.105031	0.177426	0.0666274	0.0252418	0.182958
759.334	0.105141	0.177803	0.0668578	0.0253865	0.183144
759.816	0.105263	0.178191	0.0670961	0.0255435	0.183345
760.298	0.105396	0.178591	0.0673423	0.0257114	0.183559
760.78	0.105541	0.179005	0.0675986	0.0258933	0.183791
761.262	0.105703	0.179437	0.0678673	0.0260921	0.184042
761.745	0.10588	0.179888	0.0681485	0.0263081	0.184313
762.227	0.106074	0.180357	0.0684424	0.0265414	0.184605
762.709	0.106288	0.180849	0.0687529	0.0267959	0.184921
763.191	0.106523	0.181367	0.069082	0.0270733	0.185264
763.673	0.106786	0.181919	0.0694356	0.0273797	0.18564
764.155	0.107086	0.182518	0.0698234	0.0277248	0.18606
764.637	0.107414	0.183152	0.0702359	0.0280989	0.186513
765.119	0.107763	0.183811	0.0706671	0.0284956	0.186995
765.601	0.108133	0.184494	0.0711157	0.0289138	0.187505
766.083	0.108521	0.185197	0.0715791	0.029351	0.188042
766.566	0.108925	0.185917	0.0720553	0.0298046	0.188601
767.048	0.109345	0.186653	0.0725432	0.0302737	0.189182
767.53	0.109773	0.187398	0.0730374	0.0307519	0.189777
768.012	0.110201	0.188138	0.0735289	0.0312297	0.19037
768.494	0.110637	0.188885	0.0740263	0.0317166	0.190979
768.976	0.11109	0.189648	0.0745356	0.032219	0.191615
769.458	0.111558	0.190425	0.0750561	0.0327364	0.192278
769.94	0.11204	0.191215	0.075587	0.0332675	0.192966
770.423	0.112545	0.192027	0.0761354	0.0338206	0.193696
770.905	0.113076	0.192866	0.0767037	0.0343987	0.194474
771.387	0.113648	0.193749	0.0773052	0.0350166	0.195329
771.869	0.114291	0.194708	0.0779629	0.0357008	0.19631
772.351	0.11497	0.195705	0.0786497	0.0364203	0.197362
772.833	0.115667	0.196717	0.079349	0.0371562	0.198451
773.315	0.116371	0.197732	0.0800519	0.0378982	0.199559
773.797	0.117064	0.198727	0.0807424	0.0386283	0.200656
774.279	0.11775	0.199708	0.0814243	0.0393505	0.201748
774.762	0.118427	0.200672	0.0820959	0.0400631	0.202832
775.244	0.119096	0.201621	0.0827578	0.0407662	0.203906
775.726	0.119762	0.202566	0.083417	0.0414675	0.20498
776.208	0.120404	0.203474	0.084052	0.0421431	0.206017
776.69	0.120999	0.204318	0.0846444	0.0427721	0.206986
777.172	0.121545	0.205095	0.0851915	0.0433515	0.207882
777.654	0.122044	0.205808	0.0856951	0.0438833	0.208708
778.136	0.12246	0.206407	0.086123	0.044331	0.209408
778.619	0.122775	0.20687	0.0864594	0.0446768	0.209952
779.101	0.122934	0.207126	0.0866555	0.0448659	0.210255
779.583	0.122844	0.207053	0.0866295	0.0448062	0.210173
780.065	0.122602	0.206776	0.086466	0.0445926	0.209854
780.547	0.122263	0.20637	0.0862158	0.0442821	0.209385
781.029	0.121851	0.205867	0.0858993	0.0438972	0.208802
781.511	0.121408	0.205322	0.0855548	0.0434813	0.20817
781.993	0.120928	0.204728	0.0851774	0.0430285	0.207481
782.476	0.120416	0.204092	0.084771	0.0425429	0.206742
782.958	0.119885	0.20343	0.084348	0.0420382	0.205976
783.44	0.119346	0.202754	0.0839168	0.0415231	0.205199
783.922	0.118815	0.20209	0.0834936	0.0410164	0.204435
784.404	0.118312	0.201464	0.0830957	0.040538	0.203712
784.886	0.117841	0.200883	0.0827272	0.0400921	0.203036
785.368	0.117398	0.20034	0.0823832	0.0396732	0.202398
785.85	0.117028	0.199899	0.0821062	0.0393295	0.201867
786.332	0.116755	0.199592	0.0819175	0.0390852	0.201479
786.815	0.116644	0.19951	0.0818755	0.0390067	0.201326
787.297	0.116805	0.199803	0.0820781	0.0392061	0.201566
787.779	0.117128	0.200321	0.0824282	0.0395719	0.202043
788.261	0.11755	0.200975	0.082868	0.0400377	0.202666
788.743	0.118049	0.201735	0.083378	0.040581	0.203405
789.225	0.11858	0.202538	0.0839185	0.0411559	0.204195
789.707	0.119147	0.20339	0.0844919	0.041765	0.205041
790.189	0.119744	0.204283	0.0850941	0.0424037	0.205937
790.672	0.120349	0.205184	0.0857037	0.0430476	0.206848
791.154	0.120934	0.206057	0.0862963	0.0436693	0.207732
791.636	0.121502	0.206906	0.0868759	0.0442721	0.2086
792.118	0.122052	0.207725	0.0874396	0.0448514	0.209448
792.6	0.122578	0.208508	0.0879842	0.0454034	0.210271
793.082	0.123085	0.209261	0.0885134	0.0459322	0.211077
793.564	0.123547	0.209945	0.0890032	0.0464087	0.211828
794.046	0.123946	0.210537	0.0894397	0.046816	0.212504
794.528	0.124252	0.21099	0.0897952	0.0471202	0.213065
795.01	0.124414	0.211228	0.0900246	0.0472653	0.213447
795.493	0.124476	0.211317	0.0901662	0.0472995	0.213702
795.975	0.124462	0.211295	0.0902426	0.0472508	0.213862
796.457	0.124377	0.211168	0.0902574	0.0471244	0.213929
796.939	0.124234	0.210956	0.0902215	0.0469342	0.213918
797.421	0.124034	0.21066	0.0901363	0.0466821	0.213831
797.903	0.123778	0.210282	0.0900024	0.0463687	0.213668
798.385	0.123481	0.209846	0.0898339	0.0460116	0.213451
798.867	0.123171	0.209389	0.0896534	0.0456379	0.213214
799.35	0.122818	0.208873	0.0894368	0.0452195	0.212919
799.832	0.122406	0.208271	0.0891678	0.0447375	0.212535
800.314	0.121932	0.207583	0.0888455	0.0441912	0.212062
800.796	0.121397	0.206806	0.0884685	0.043579	0.211498
801.278	0.120783	0.205917	0.0880216	0.0428839	0.210814
801.76	0.120082	0.204907	0.0874986	0.0420996	0.209997
802.242	0.119265	0.203732	0.0868714	0.0411941	0.208997
802.724	0.118278	0.202317	0.0860922	0.0401135	0.207728
803.207	0.117181	0.20075	0.0852153	0.0389201	0.206287
803.689	0.116012	0.199083	0.0842741	0.0376524	0.204734
804.171	0.114788	0.197342	0.0832829	0.0363271	0.203094
804.653	0.113535	0.195565	0.0822668	0.0349735	0.201413
805.135	0.112253	0.193752	0.0812254	0.0335908	0.199688
805.617	0.110947	0.19191	0.0801626	0.032184	0.197927
806.099	0.109629	0.190055	0.0790886	0.0307643	0.196147
806.581	0.108305	0.188197	0.078011	0.0293402	0.194363
807.063	0.106989	0.186355	0.0769402	0.0279245	0.19259
807.545	0.105693	0.184548	0.0758876	0.0265309	0.190849
808.028	0.104422	0.182782	0.0748572	0.025164	0.189145
808.51	0.103173	0.181055	0.0738312	0.0238227	0.187477
808.992	0.101977	0.179411	0.0728522	0.0225373	0.185887
809.474	0.100849	0.17787	0.0719338	0.0213237	0.184399
809.956	0.0998256	0.176489	0.0711105	0.0202222	0.183071
810.438	0.0989711	0.17536	0.0704378	0.0192983	0.181998
810.92	0.0982255	0.174394	0.0698631	0.0184898	0.181089
811.403	0.0975539	0.17354	0.0693558	0.0177599	0.180289
811.885	0.0969465	0.172782	0.0689068	0.0170981	0.179585
812.367	0.0963814	0.172088	0.0684972	0.0164812	0.178941
812.849	0.0958603	0.17146	0.0681284	0.0159115	0.178361
813.331	0.0953823	0.170896	0.0677993	0.015388	0.177842
813.813	0.0949337	0.170377	0.0674976	0.0148965	0.177364
814.295	0.0944974	0.169877	0.0672073	0.01442	0.176902
814.777	0.0940834	0.169411	0.0669383	0.013968	0.176469
815.26	0.0936962	0.168984	0.0666956	0.0135446	0.176071
815.742	0.0933357	0.168595	0.0664791	0.0131496	0.175709
816.224	0.0930054	0.168251	0.0662919	0.0127869	0.175388
816.706	0.092699	0.16794	0.0661296	0.012449	0.175097
817.188	0.0924129	0.167657	0.0659897	0.0121317	0.174831
817.67	0.092143	0.167393	0.0658705	0.0118289	0.174583
818.152	0.0918821	0.167135	0.0657693	0.0115303	0.174339
818.634	0.0916351	0.166894	0.0656866	0.0112445	0.174108
819.116	0.0914048	0.166675	0.0656224	0.0109761	0.173897
819.598	0.0911913	0.166479	0.0655756	0.0107261	0.173703
820.081	0.0909957	0.166308	0.0655456	0.0104976	0.173531
820.563	0.0908172	0.166162	0.0655318	0.0102895	0.173378
821.045	0.090655	0.166039	0.0655331	0.0101011	0.173243
821.527	0.0905099	0.165941	0.0655495	0.00993341	0.173129
822.009	0.0903825	0.16587	0.0655813	0.00978774	0.173037
822.491	0.0902712	0.165822	0.065626	0.00966317	0.172964
822.973	0.0901746	0.165797	0.0656816	0.00955946	0.172906
823.455	0.0900919	0.165793	0.065747	0.00947605	0.172862
823.938	0.0900219	0.165807	0.0658215	0.00941172	0.172831
824.42	0.0899643	0.165841	0.0659026	0.00936829	0.172809
824.902	0.0899188	0.165894	0.065989	0.00934646	0.172797
825.384	0.0898845	0.165965	0.0660773	0.00934864	0.17279
825.866	0.0898612	0.166054	0.0661626	0.00937967	0.172784
826.348	0.0898477	0.166159	0.0662486	0.00943363	0.172782
826.83	0.0898437	0.16628	0.0663368	0.00950665	0.172786
827.312	0.0898482	0.166415	0.0664274	0.00959703	0.172795
827.794	0.0898603	0.166563	0.0665211	0.00970178	0.172811
828.277	0.0898797	0.166723	0.0666176	0.00982059	0.172833
828.759	0.089906	0.166895	0.0667165	0.00995282	0.172861
829.241	0.0899391	0.167077	0.066819	0.0100969	0.172895
829.723	0.0899795	0.16727	0.066927	0.0102516	0.172936
830.205	0.090025	0.167472	0.0670374	0.0104157	0.172982
830.687	0.0900738	0.167681	0.0671484	0.0105877	0.173032
831.169	0.0901255	0.167897	0.0672593	0.0107668	0.173085
831.651	0.0901794	0.168117	0.0673695	0.0109528	0.173141
832.134	0.0902332	0.168341	0.0674772	0.0111427	0.173198
832.616	0.0902855	0.168567	0.067581	0.0113346	0.173256
833.098	0.0903327	0.16879	0.0676777	0.0115248	0.173314
833.58	0.0903691	0.169007	0.0677614	0.0117071	0.173368
834.062	0.0903998	0.16922	0.0678377	0.0118864	0.173421
834.544	0.0904276	0.169433	0.0679097	0.0120655	0.173472
835.026	0.0904535	0.169644	0.0679786	0.0122447	0.173523
835.508	0.0904791	0.169856	0.0680466	0.0124253	0.173574
835.99	0.0905044	0.170068	0.0681134	0.012607	0.173624
836.473	0.0905291	0.170279	0.0681789	0.0127897	0.173673
836.955	0.0905546	0.170492	0.0682441	0.0129745	0.173721
837.437	0.0905822	0.170707	0.0683094	0.0131637	0.17377
837.919	0.090611	0.170922	0.0683754	0.0133548	0.173817
838.401	0.0906402	0.171136	0.068443	0.0135461	0.173862
838.883	0.0906699	0.171348	0.068512	0.0137372	0.173905
839.365	0.0906996	0.171557	0.0685821	0.0139274	0.173946
839.847	0.0907298	0.171762	0.0686555	0.0141158	0.173982
840.33	0.0907604	0.171961	0.0687334	0.0143016	0.174015
840.812	0.0907919	0.172153	0.0688188	0.0144826	0.174043
841.294	0.0908244	0.172332	0.068917	0.014655	0.174062
841.776	0.0908578	0.172503	0.0690224	0.0148225	0.174076
842.258	0.0908917	0.172668	0.0691321	0.0149872	0.174086
842.74	0.0909261	0.172829	0.0692444	0.0151498	0.174091
843.222	0.0909608	0.172988	0.069357	0.0153116	0.174093
843.704	0.090996	0.173143	0.0694703	0.0154726	0.17409
844.187	0.0910315	0.173296	0.0695839	0.015633	0.174084
844.669	0.0910676	0.173447	0.0696971	0.0157936	0.174075
845.151	0.0911042	0.173597	0.0698092	0.0159554	0.174064
845.633	0.0911413	0.173746	0.0699193	0.016118	0.17405
846.115	0.0911784	0.173895	0.0700263	0.0162814	0.174032
846.597	0.0912158	0.174043	0.0701298	0.0164456	0.174011
847.079	0.0912533	0.174191	0.0702301	0.0166105	0.173985
847.561	0.0912905	0.174339	0.0703246	0.0167767	0.173955
848.043	0.0913275	0.174488	0.0704118	0.0169446	0.173919
848.525	0.0913633	0.174641	0.0704878	0.0171147	0.173877
849.008	0.091397	0.1748	0.0705464	0.017288	0.173825
849.49	0.0914299	0.174963	0.0705939	0.0174637	0.173767
849.972	0.0914626	0.175127	0.0706339	0.0176417	0.173705
850.454	0.0914953	0.175293	0.0706677	0.0178219	0.173638
850.936	0.0915288	0.175457	0.0706979	0.0180041	0.17357
851.418	0.0915629	0.175622	0.0707244	0.0181884	0.173499
851.9	0.0915979	0.175787	0.0707475	0.018375	0.173426
852.382	0.0916339	0.175952	0.0707685	0.0185634	0.173351
852.865	0.0916712	0.176117	0.0707895	0.0187535	0.173276
853.347	0.0917098	0.176282	0.0708097	0.0189458	0.1732
853.829	0.0917503	0.176444	0.0708292	0.0191406	0.173125
854.311	0.0917924	0.176605	0.0708481	0.0193381	0.173049
854.793	0.0918363	0.176764	0.0708662	0.0195384	0.172974
855.275	0.0918825	0.176919	0.0708847	0.0197419	0.172901
855.757	0.0919313	0.17707	0.0709044	0.0199488	0.17283
856.239	0.0919834	0.177212	0.0709263	0.0201598	0.172763
856.721	0.09204	0.17734	0.0709524	0.0203759	0.172702
857.204	0.0921001	0.177461	0.0709814	0.0205961	0.172646
857.686	0.092163	0.177577	0.0710124	0.0208197	0.172593
858.168	0.0922286	0.177692	0.0710455	0.0210467	0.172542
858.65	0.0922966	0.177806	0.0710804	0.0212765	0.172493
859.132	0.0923669	0.177921	0.0711172	0.0215093	0.172447
859.614	0.0924396	0.178037	0.0711561	0.021745	0.172403
860.096	0.0925144	0.178155	0.0711967	0.0219833	0.17236
860.578	0.0925908	0.178276	0.0712384	0.0222241	0.172319
861.061	0.0926692	0.1784	0.0712821	0.0224673	0.172279
861.543	0.0927499	0.17853	0.0713285	0.0227131	0.17224
862.025	0.0928328	0.178665	0.0713777	0.0229613	0.172205
862.507	0.092918	0.178806	0.07143	0.0232121	0.172171
862.989	0.0930055	0.178955	0.071486	0.0234651	0.172139
863.471	0.0930954	0.179114	0.0715459	0.0237204	0.17211
863.953	0.093188	0.179287	0.0716107	0.0239777	0.172084
864.435	0.0932835	0.17948	0.071682	0.0242366	0.17206
864.918	0.0933816	0.179687	0.0717584	0.0244975	0.172039
865.4	0.0934819	0.179905	0.0718389	0.0247604	0.172021
865.882	0.0935843	0.180133	0.0719236	0.0250256	0.172005
866.364	0.0936889	0.180369	0.0720121	0.0252932	0.171991
866.846	0.0937953	0.180613	0.0721041	0.0255631	0.171979
867.328	0.0939036	0.180864	0.0721995	0.0258351	0.17197
867.81	0.0940137	0.181121	0.0722974	0.026109	0.171962
868.292	0.0941249	0.181381	0.0723965	0.0263843	0.171956
868.774	0.0942378	0.181646	0.0724984	0.0266618	0.171951
869.256	0.0943524	0.181919	0.072604	0.0269419	0.171949
869.739	0.0944686	0.182197	0.0727133	0.0272245	0.171948
870.221	0.0945864	0.182483	0.0728262	0.0275096	0.171951
870.703	0.094706	0.182777	0.0729441	0.0277981	0.171956
871.185	0.0948274	0.183078	0.0730673	0.0280902	0.171964
871.667	0.0949508	0.183391	0.0731983	0.0283875	0.171976
872.149	0.0950771	0.183717	0.073341	0.0286924	0.171995
872.631	0.0952052	0.184054	0.073491	0.0290021	0.172018
873.114	0.0953348	0.184397	0.0736452	0.0293149	0.172043
873.596	0.0954654	0.184746	0.0738025	0.02963	0.17207
874.078	0.0955966	0.185097	0.0739604	0.0299458	0.172098
874.56	0.0957286	0.18545	0.0741194	0.0302626	0.172127
875.042	0.0958611	0.185807	0.0742791	0.0305803	0.172157
875.524	0.0959945	0.186165	0.0744391	0.0308986	0.172187
876.006	0.0961287	0.186526	0.0745995	0.0312178	0.172218
876.488	0.0962631	0.186887	0.0747582	0.0315364	0.172248
876.97	0.096397	0.187244	0.0749133	0.0318531	0.172277
877.452	0.0965303	0.187599	0.0750644	0.0321677	0.172304
877.935	0.096663	0.18795	0.0752118	0.0324803	0.17233
878.417	0.096794	0.188294	0.0753518	0.0327883	0.172352
878.899	0.0969226	0.188627	0.0754824	0.0330905	0.17237
879.381	0.0970473	0.188944	0.0755984	0.0333833	0.172381
879.863	0.097165	0.189233	0.0756911	0.0336603	0.17238
880.345	0.0972788	0.189504	0.0757691	0.0339279	0.172371
880.827	0.0973904	0.189766	0.0758378	0.0341897	0.172358
881.309	0.0975006	0.19002	0.075899	0.0344474	0.172342
881.792	0.0976106	0.19027	0.0759564	0.0347035	0.172324
882.274	0.0977202	0.190516	0.0760098	0.0349578	0.172305
882.756	0.0978297	0.190759	0.0760594	0.0352105	0.172284
883.238	0.0979397	0.191001	0.0761071	0.0354626	0.172264
883.72	0.0980507	0.191245	0.0761549	0.0357149	0.172243
884.202	0.0981628	0.19149	0.0762028	0.0359683	0.172224
884.684	0.0982765	0.191737	0.0762513	0.0362238	0.172205
885.166	0.098392	0.191986	0.0763008	0.0364818	0.172188
885.649	0.0985089	0.192238	0.0763507	0.0367418	0.172171
886.131	0.0986287	0.192494	0.0764038	0.0370067	0.172157
886.613	0.0987517	0.192757	0.0764615	0.0372778	0.172146
887.095	0.0988795	0.19303	0.0765268	0.0375592	0.172139
887.577	0.0990142	0.193321	0.0766049	0.0378572	0.172139
888.059	0.099154	0.193622	0.0766912	0.0381655	0.172144
888.541	0.0992973	0.193931	0.0767829	0.0384804	0.172153
889.023	0.0994439	0.194247	0.0768793	0.0388005	0.172165
889.505	0.0995926	0.194569	0.0769785	0.039123	0.172179
889.987	0.099744	0.194896	0.0770809	0.0394484	0.172195
890.47	0.0998979	0.195228	0.0771866	0.0397766	0.172215
890.952	0.100054	0.195566	0.0772949	0.0401068	0.172237
891.434	0.100213	0.195905	0.0774049	0.0404387	0.172263
891.916	0.100374	0.196249	0.0775168	0.040771	0.172291
892.398	0.100535	0.196597	0.0776304	0.0411024	0.17232
892.88	0.100699	0.196949	0.0777459	0.0414329	0.172352
893.362	0.100864	0.197307	0.0778636	0.0417628	0.172386
893.845	0.10103	0.197669	0.0779822	0.0420887	0.172421
894.327	0.101196	0.198036	0.0781011	0.0424092	0.172457
894.809	0.101361	0.198407	0.0782187	0.0427196	0.17249
895.291	0.101521	0.198784	0.0783317	0.0430118	0.172518
895.773	0.10168	0.199164	0.0784435	0.043294	0.172545
896.255	0.101839	0.199549	0.0785562	0.0435713	0.172573
896.737	0.102	0.199939	0.0786707	0.0438455	0.172603
897.219	0.102164	0.200333	0.0787885	0.0441206	0.172639
897.701	0.10233	0.200731	0.0789094	0.0443959	0.172679
898.183	0.1025	0.201134	0.0790336	0.0446718	0.172724
898.666	0.102672	0.201541	0.0791611	0.0449497	0.172774
899.148	0.102848	0.201951	0.0792916	0.04523	0.172829
899.63	0.103028	0.202366	0.0794269	0.0455146	0.17289
900.112	0.103214	0.202785	0.0795683	0.0458053	0.172961
900.594	0.103405	0.203209	0.0797161	0.0461027	0.173041
901.076	0.103603	0.203636	0.0798699	0.0464062	0.173131
901.558	0.103808	0.204069	0.0800326	0.0467202	0.173234
902.04	0.104022	0.204507	0.0802056	0.0470471	0.173352
902.523	0.104249	0.20495	0.080393	0.047393	0.173493
903.005	0.104494	0.2054	0.0806019	0.0477683	0.173665
903.487	0.104752	0.205856	0.0808249	0.0481629	0.173859
903.969	0.105019	0.206317	0.0810579	0.0485705	0.174068
904.451	0.105294	0.206781	0.081299	0.048989	0.17429
904.933	0.105574	0.207249	0.0815453	0.0494141	0.17452
905.415	0.10586	0.207719	0.0817968	0.0498462	0.174759
905.897	0.106151	0.208193	0.0820534	0.0502848	0.175006
906.38	0.106445	0.20867	0.0823136	0.0507278	0.175258
906.862	0.106743	0.20915	0.0825766	0.0511729	0.175515
907.344	0.107043	0.209633	0.0828413	0.0516201	0.175774
907.826	0.107346	0.210117	0.0831066	0.0520687	0.176036
908.308	0.10765	0.210601	0.0833721	0.0525186	0.176299
908.79	0.107956	0.211087	0.0836381	0.0529701	0.176565
909.272	0.108262	0.211571	0.0839017	0.0534202	0.176827
909.754	0.108567	0.212054	0.084161	0.0538674	0.177086
910.236	0.108869	0.212531	0.0844118	0.054308	0.177336
910.719	0.109162	0.212997	0.0846473	0.0547361	0.177567
911.201	0.109452	0.213458	0.0848741	0.055157	0.177789
911.683	0.10974	0.213918	0.0850961	0.0555738	0.178006
912.165	0.110027	0.214377	0.0853146	0.0559872	0.178218
912.647	0.110314	0.214838	0.0855322	0.056399	0.178429
913.129	0.110602	0.2153	0.0857487	0.0568093	0.178639
913.611	0.110889	0.215765	0.0859643	0.0572179	0.178848
914.093	0.111178	0.216233	0.0861805	0.0576263	0.179058
914.576	0.11147	0.216705	0.0863987	0.0580362	0.179271
915.058	0.111763	0.217182	0.0866188	0.0584463	0.179487
915.54	0.112057	0.217665	0.0868405	0.0588558	0.179703
916.022	0.112352	0.218152	0.0870641	0.0592645	0.179921
916.504	0.112649	0.218646	0.0872892	0.0596722	0.180139
916.986	0.112947	0.219146	0.0875172	0.060079	0.180359
917.468	0.113246	0.219655	0.0877489	0.0604847	0.180579
917.95	0.113547	0.220174	0.0879861	0.0608892	0.180802
918.433	0.113849	0.220708	0.0882313	0.0612915	0.181025
918.915	0.114152	0.221252	0.0884822	0.0616927	0.18125
919.397	0.114458	0.221806	0.0887374	0.0620933	0.181478
919.879	0.114765	0.222369	0.0889964	0.0624936	0.181708
920.361	0.115074	0.22294	0.0892581	0.062894	0.181942
920.843	0.115386	0.223519	0.0895231	0.0632947	0.18218
921.325	0.115699	0.224106	0.0897912	0.0636961	0.182421
921.807	0.116016	0.2247	0.0900624	0.0640988	0.182667
922.289	0.116335	0.225301	0.0903364	0.0645038	0.182917
922.771	0.116657	0.22591	0.0906131	0.0649104	0.183171
923.254	0.116982	0.226526	0.0908919	0.065318	0.183432
923.736	0.117309	0.22715	0.091173	0.0657267	0.183698
924.218	0.117639	0.227782	0.0914567	0.0661367	0.18397
924.7	0.117972	0.228422	0.0917418	0.0665473	0.184248
925.182	0.118306	0.229069	0.0920279	0.0669583	0.184534
925.664	0.118643	0.229723	0.0923131	0.0673683	0.184829
926.146	0.118979	0.230384	0.0925946	0.0677743	0.185134
926.628	0.119317	0.231051	0.0928757	0.0681799	0.185449
927.111	0.119658	0.231727	0.0931583	0.0685872	0.185771
927.593	0.120002	0.232411	0.0934433	0.0689974	0.186102
928.075	0.120352	0.233104	0.0937322	0.0694123	0.18644
928.557	0.120706	0.233805	0.094025	0.0698319	0.186786
929.039	0.121064	0.234516	0.0943221	0.0702566	0.187141
929.521	0.121428	0.235236	0.0946241	0.070687	0.187503
930.003	0.121797	0.235965	0.0949317	0.0711236	0.187872
930.485	0.122173	0.236704	0.0952453	0.0715676	0.188249
930.967	0.122555	0.237454	0.0955655	0.0720203	0.188635
931.45	0.122944	0.238213	0.0958925	0.0724822	0.189029
931.932	0.123341	0.238984	0.0962265	0.0729534	0.189431
932.414	0.123746	0.239765	0.0965686	0.0734362	0.189842
932.896	0.124161	0.240558	0.0969198	0.0739321	0.190263
933.378	0.124588	0.241363	0.0972819	0.0744444	0.190692
933.86	0.12503	0.242182	0.0976576	0.0749784	0.19113
934.342	0.125485	0.243014	0.0980446	0.0755293	0.191578
934.824	0.125949	0.243859	0.0984415	0.0760944	0.192035
935.307	0.126423	0.244715	0.098848	0.0766731	0.192501
935.789	0.126906	0.245582	0.0992636	0.0772638	0.192977
936.271	0.127397	0.246461	0.0996881	0.0778666	0.193463
936.753	0.127896	0.247352	0.100122	0.0784813	0.193958
937.235	0.128403	0.248253	0.100563	0.0791065	0.194462
937.717	0.128915	0.249165	0.101011	0.0797403	0.194975
938.199	0.129434	0.250087	0.101467	0.0803844	0.195496
938.681	0.129961	0.251022	0.101933	0.08104	0.196029
939.163	0.130495	0.251968	0.102408	0.0817073	0.196572
939.646	0.131036	0.252925	0.102892	0.0823864	0.197126
940.128	0.131585	0.253895	0.103387	0.083078	0.197691
940.61	0.132142	0.254879	0.103893	0.0837823	0.19827
941.092	0.132708	0.255875	0.104412	0.0845009	0.198864
941.574	0.133282	0.256888	0.104946	0.0852365	0.199477
942.056	0.133864	0.257914	0.105494	0.0859859	0.200104
942.538	0.134453	0.258953	0.106051	0.0867474	0.200744
943.02	0.135049	0.260004	0.106619	0.0875203	0.201396
943.503	0.135651	0.261066	0.107194	0.0883029	0.202056
943.985	0.136258	0.262139	0.107778	0.0890954	0.202726
944.467	0.13687	0.263222	0.108369	0.0898976	0.203405
944.949	0.137488	0.264315	0.108967	0.0907087	0.204092
945.431	0.138111	0.265417	0.10957	0.0915285	0.204786
945.913	0.138738	0.266528	0.11018	0.0923562	0.205486
946.395	0.13937	0.267648	0.110795	0.093191	0.206193
946.877	0.140004	0.268778	0.111415	0.0940326	0.206906
947.36	0.140643	0.269917	0.11204	0.094881	0.207624
947.842	0.141284	0.271066	0.11267	0.0957344	0.208347
948.324	0.141928	0.272224	0.113304	0.0965919	0.209073
948.806	0.142572	0.273392	0.11394	0.0974512	0.209801
949.288	0.143216	0.274572	0.114578	0.0983083	0.210526
949.77	0.14386	0.275761	0.115218	0.0991668	0.211253
950.252	0.144506	0.276959	0.115861	0.100029	0.211981
950.734	0.145153	0.278164	0.116505	0.100894	0.212712
951.216	0.145803	0.279375	0.117153	0.101766	0.213447
951.698	0.146455	0.280592	0.117803	0.102642	0.214186
952.181	0.147108	0.281815	0.118454	0.103523	0.214927
952.663	0.147764	0.283041	0.119109	0.104409	0.215672
953.145	0.148421	0.28427	0.119765	0.1053	0.21642
953.627	0.14908	0.285503	0.120424	0.106196	0.217172
954.109	0.149741	0.286738	0.121083	0.107098	0.217928
954.591	0.150404	0.287977	0.121744	0.108008	0.218688
955.073	0.151069	0.289217	0.122405	0.108923	0.21945
955.555	0.151737	0.290459	0.123065	0.109846	0.220216
956.038	0.152408	0.291702	0.123725	0.110779	0.220987
956.52	0.153082	0.292947	0.124383	0.111725	0.221762
957.002	0.153763	0.294194	0.125038	0.11269	0.222545
957.484	0.154448	0.295442	0.12569	0.113667	0.223333
957.966	0.155134	0.296688	0.126341	0.114652	0.224124
958.448	0.155822	0.297932	0.126991	0.115644	0.224917
958.93	0.156509	0.299172	0.12764	0.116638	0.225712
959.412	0.157197	0.300408	0.128288	0.117636	0.226509
959.894	0.157884	0.30164	0.128935	0.118637	0.227306
960.377	0.158571	0.302869	0.129582	0.11964	0.228104
960.859	0.159257	0.304097	0.130229	0.120645	0.228904
961.341	0.159943	0.305319	0.130877	0.121651	0.229704
961.823	0.160624	0.306531	0.131522	0.122652	0.230502
962.305	0.161302	0.307732	0.132167	0.12365	0.231298
962.787	0.161977	0.308923	0.132811	0.124645	0.232092
963.269	0.162645	0.310097	0.133453	0.12563	0.232882
963.751	0.163305	0.31125	0.134093	0.126603	0.233667
964.234	0.163952	0.312373	0.134731	0.127556	0.234442
964.716	0.16458	0.31345	0.135364	0.128474	0.235202
965.198	0.165196	0.314496	0.135994	0.129373	0.235953
965.68	0.165803	0.315523	0.136623	0.130258	0.236697
966.162	0.166405	0.316533	0.13725	0.131135	0.237438
966.644	0.167003	0.317535	0.137876	0.132008	0.238177
967.126	0.167598	0.318527	0.138502	0.132876	0.238913
967.608	0.168189	0.31951	0.139127	0.133741	0.239647
968.091	0.168779	0.320488	0.139752	0.134605	0.240381
968.573	0.169369	0.321461	0.140375	0.135469	0.241114
969.055	0.169958	0.322433	0.140999	0.136336	0.241848
969.537	0.170548	0.323407	0.141624	0.137207	0.242583
970.019	0.171141	0.324385	0.142249	0.138082	0.243319
970.501	0.171734	0.325364	0.142875	0.138961	0.244057
970.983	0.172331	0.326354	0.143502	0.13985	0.244799
971.465	0.172934	0.327359	0.144131	0.14075	0.245545
971.947	0.173548	0.328391	0.144765	0.141669	0.246299
972.43	0.174178	0.32947	0.145405	0.142619	0.247067
972.912	0.174818	0.330576	0.146048	0.14359	0.247844
973.394	0.175465	0.331698	0.146694	0.144573	0.248626
973.876	0.176117	0.332834	0.147342	0.145567	0.249411
974.358	0.176772	0.333973	0.147989	0.146569	0.250199
974.84	0.17743	0.335119	0.148638	0.147577	0.250989
975.322	0.17809	0.336269	0.149286	0.148591	0.251781
975.804	0.178751	0.337421	0.149934	0.14961	0.252573
976.287	0.179411	0.33857	0.150581	0.150628	0.253364
976.769	0.18007	0.339716	0.151227	0.151648	0.254154
977.251	0.18073	0.340857	0.151872	0.15267	0.254944
977.733	0.18139	0.341994	0.152515	0.153695	0.255734
978.215	0.18205	0.343128	0.153157	0.154723	0.256523
978.697	0.182709	0.344252	0.153797	0.155752	0.257311
979.179	0.183367	0.345363	0.154435	0.156781	0.258098
979.661	0.184023	0.346455	0.155069	0.15781	0.258883
980.143	0.184676	0.347515	0.155697	0.158838	0.259665
980.625	0.185326	0.348555	0.156323	0.159865	0.260445
981.108	0.185974	0.349579	0.156945	0.16089	0.261223
981.59	0.18662	0.350592	0.157564	0.161913	0.261997
982.072	0.187263	0.351596	0.158181	0.162934	0.262769
982.554	0.187903	0.352591	0.158795	0.163952	0.263537
983.036	0.188541	0.353578	0.159406	0.164967	0.264301
983.518	0.189176	0.354558	0.160015	0.16598	0.265062
984	0.18981	0.355534	0.160622	0.166992	0.265821
984.482	0.19044	0.356504	0.161226	0.167999	0.266575
984.965	0.191067	0.35747	0.161828	0.169002	0.267324
985.447	0.191689	0.358432	0.162427	0.169997	0.268067
985.929	0.192307	0.359388	0.163024	0.170986	0.268805
986.411	0.19292	0.360341	0.163617	0.171966	0.269536
986.893	0.193527	0.361292	0.164208	0.172935	0.27026
987.375	0.194127	0.362246	0.164795	0.173889	0.270974
987.857	0.194716	0.363208	0.165381	0.17482	0.271676
988.339	0.195298	0.364173	0.165963	0.175735	0.272367
988.822	0.195873	0.365136	0.166542	0.176639	0.273051
989.304	0.196443	0.366096	0.167118	0.177533	0.273727
989.786	0.197008	0.367051	0.167691	0.17842	0.274396
990.268	0.197568	0.368001	0.16826	0.179299	0.275059
990.75	0.198123	0.368947	0.168827	0.180171	0.275715
991.232	0.198674	0.369886	0.16939	0.181038	0.276366
991.714	0.199223	0.37082	0.16995	0.181902	0.277013
992.196	0.199768	0.371746	0.170507	0.182762	0.277655
992.678	0.20031	0.372664	0.17106	0.183618	0.27829
993.16	0.200847	0.373572	0.17161	0.18447	0.27892
993.643	0.201379	0.374471	0.172156	0.185317	0.279543
994.125	0.201908	0.375358	0.172697	0.18616	0.28016
994.607	0.202431	0.376231	0.173234	0.186999	0.28077
995.089	0.202949	0.377083	0.173765	0.187835	0.281371
995.571	0.203459	0.377907	0.17429	0.188666	0.281961
996.053	0.203963	0.378711	0.174809	0.189495	0.282544
996.535	0.204464	0.379501	0.175323	0.190322	0.283121
997.018	0.204962	0.380279	0.175834	0.191148	0.283693
997.5	0.205457	0.381049	0.176341	0.191974	0.284261
997.982	0.205951	0.381811	0.176844	0.1928	0.284825
998.464	0.206443	0.382566	0.177344	0.193626	0.285386
998.946	0.206934	0.383317	0.177842	0.194452	0.285943
999.428	0.207424	0.384066	0.178337	0.195278	0.286498
999.91	0.207914	0.384813	0.17883	0.196106	0.287052
1000.39	0.208405	0.385557	0.17932	0.196937	0.287605
1000.87	0.208897	0.386299	0.179808	0.197772	0.288158
1001.36	0.20939	0.387039	0.180293	0.198612	0.28871
1001.84	0.209885	0.387779	0.180776	0.199458	0.289264
1002.32	0.210383	0.388519	0.181256	0.200312	0.289821
1002.8	0.210885	0.38926	0.181732	0.201178	0.290384
1003.28	0.211395	0.390004	0.182205	0.202062	0.290957
1003.77	0.21191	0.390751	0.182675	0.202959	0.291535
1004.25	0.212429	0.391502	0.183143	0.203864	0.292118
1004.73	0.212952	0.392257	0.183609	0.204778	0.292703
1005.21	0.213478	0.393017	0.184075	0.205697	0.293289
1005.7	0.214007	0.393783	0.18454	0.206622	0.293877
1006.18	0.214539	0.394555	0.185005	0.207554	0.294467
1006.66	0.215075	0.395334	0.18547	0.208489	0.295058
1007.14	0.215614	0.396118	0.185936	0.209427	0.29565
1007.62	0.216155	0.396911	0.186402	0.210368	0.296242
1008.11	0.2167	0.397714	0.18687	0.211313	0.296834
1008.59	0.217249	0.398528	0.187339	0.212263	0.297426
1009.07	0.217801	0.399353	0.187809	0.213217	0.298019
1009.55	0.218358	0.400193	0.188281	0.214175	0.29861
1010.03	0.218919	0.401049	0.188755	0.215137	0.299199
1010.52	0.219484	0.401925	0.189231	0.216102	0.299784
1011	0.220053	0.402826	0.189709	0.217072	0.30036
1011.48	0.220627	0.403748	0.19019	0.218046	0.300932
1011.96	0.221205	0.404688	0.190674	0.219022	0.301503
1012.45	0.221788	0.405645	0.191162	0.22	0.302073
1012.93	0.222375	0.406619	0.191653	0.220981	0.302645
1013.41	0.222968	0.407609	0.192149	0.221963	0.303219
1013.89	0.223565	0.408615	0.19265	0.222947	0.303794
1014.37	0.224168	0.409638	0.193155	0.223934	0.304374
1014.86	0.224776	0.410675	0.193664	0.224927	0.304959
1015.34	0.22539	0.411728	0.194178	0.225921	0.305548
1015.82	0.22601	0.412798	0.194699	0.226914	0.306142
1016.3	0.226634	0.413885	0.195226	0.227906	0.306742
1016.78	0.227264	0.414989	0.19576	0.228897	0.307347
1017.27	0.2279	0.416111	0.196302	0.229883	0.307959
1017.75	0.22854	0.417251	0.196853	0.230863	0.308577
1018.23	0.229184	0.418408	0.197414	0.231829	0.309204
1018.71	0.229831	0.419582	0.19799	0.23277	0.30984
1019.2	0.230483	0.420775	0.198576	0.233698	0.310484
1019.68	0.23114	0.421985	0.199172	0.234621	0.311138
1020.16	0.231803	0.423216	0.199777	0.235541	0.3118
1020.64	0.232476	0.424469	0.200391	0.236465	0.312474
1021.12	0.233156	0.425741	0.201013	0.237393	0.313157
1021.61	0.233843	0.427032	0.201643	0.238322	0.313849
1022.09	0.234536	0.428336	0.202278	0.239255	0.314548
1022.57	0.235232	0.429646	0.202914	0.240186	0.315251
1023.05	0.235935	0.430974	0.203557	0.241126	0.315963
1023.53	0.236651	0.432328	0.204208	0.24208	0.31669
1024.02	0.237378	0.433708	0.20487	0.24305	0.31743
1024.5	0.238117	0.435115	0.20554	0.244034	0.318184
1024.98	0.238874	0.436561	0.206224	0.245045	0.31896
1025.46	0.239652	0.438055	0.206923	0.246089	0.319759
1025.94	0.240462	0.439619	0.207645	0.247187	0.320593
1026.43	0.241321	0.441298	0.208404	0.248371	0.321481
1026.91	0.24221	0.443044	0.209185	0.249608	0.322404
1027.39	0.243118	0.44483	0.209977	0.250876	0.323348
1027.87	0.244039	0.446644	0.210778	0.252167	0.324308
1028.36	0.244965	0.448461	0.211579	0.253466	0.325275
1028.84	0.245896	0.450284	0.212381	0.254773	0.326249
1029.32	0.24683	0.45211	0.213182	0.256086	0.327228
1029.8	0.247764	0.453929	0.21398	0.257398	0.328209
1030.28	0.248692	0.455737	0.214772	0.258702	0.329188
1030.77	0.249614	0.45752	0.215555	0.259995	0.330161
1031.25	0.250525	0.459266	0.216325	0.261271	0.331125
1031.73	0.251424	0.460969	0.217079	0.262528	0.332078
1032.21	0.252311	0.462631	0.217819	0.263767	0.33302
1032.69	0.253178	0.46422	0.218535	0.264974	0.333943
1033.18	0.25402	0.465722	0.219222	0.266141	0.334841
1033.66	0.254825	0.467097	0.219869	0.26725	0.335701
1034.14	0.255577	0.468276	0.220456	0.268271	0.336504
1034.62	0.256291	0.46932	0.221	0.26923	0.337266
1035.11	0.256975	0.470266	0.221512	0.270142	0.337999
1035.59	0.25763	0.471124	0.221995	0.271009	0.338705
1036.07	0.258263	0.471918	0.222456	0.271842	0.339389
1036.55	0.258871	0.472645	0.222893	0.272639	0.340051
1037.03	0.259457	0.473307	0.223308	0.2734	0.340692
1037.52	0.260023	0.473918	0.223704	0.274133	0.341316
1038	0.260577	0.474496	0.224089	0.274847	0.34193
1038.48	0.261111	0.475033	0.224457	0.275534	0.342528
1038.96	0.261624	0.475525	0.224806	0.276188	0.343106
1039.44	0.262112	0.475972	0.225137	0.276811	0.343665
1039.93	0.262577	0.476371	0.225448	0.277398	0.344203
1040.41	0.263015	0.476731	0.225741	0.27795	0.344719
1040.89	0.263426	0.477056	0.226016	0.278466	0.345213
1041.37	0.263804	0.477355	0.226272	0.27894	0.34568
1041.85	0.264142	0.477639	0.226509	0.279365	0.346115
1042.34	0.264448	0.477899	0.226728	0.279751	0.346525
1042.82	0.264728	0.478131	0.226931	0.280102	0.346914
1043.3	0.264985	0.478334	0.227118	0.280422	0.347285
1043.78	0.265223	0.478507	0.227292	0.280717	0.347641
1044.27	0.265443	0.47865	0.227452	0.280985	0.347983
1044.75	0.265643	0.478764	0.227599	0.281228	0.34831
1045.23	0.265827	0.478848	0.227733	0.281447	0.348624
1045.71	0.265996	0.478896	0.227854	0.281643	0.348925
1046.19	0.266151	0.478915	0.227963	0.28182	0.349216
1046.68	0.266295	0.478909	0.228063	0.281981	0.3495
1047.16	0.266429	0.47888	0.228154	0.282126	0.349777
1047.64	0.266552	0.478828	0.228236	0.282256	0.350048
1048.12	0.266671	0.478758	0.228312	0.282376	0.350317
1048.6	0.266787	0.478671	0.228384	0.282491	0.350588
1049.09	0.266908	0.478574	0.228457	0.282608	0.350867
1049.57	0.267046	0.478477	0.228536	0.282742	0.351168
1050.05	0.267189	0.47837	0.228615	0.282879	0.351478
1050.53	0.267332	0.478249	0.228691	0.283013	0.351791
1051.02	0.267472	0.478111	0.228763	0.283141	0.352104
1051.5	0.267604	0.477954	0.228827	0.283258	0.352413
1051.98	0.26773	0.477778	0.228884	0.283365	0.352718
1052.46	0.267849	0.477583	0.228936	0.283462	0.353019
1052.94	0.267961	0.477368	0.22898	0.283547	0.353316
1053.42	0.268063	0.477132	0.229016	0.283616	0.353606
1053.91	0.268154	0.476874	0.229044	0.283672	0.353888
1054.39	0.268235	0.476595	0.229063	0.283714	0.354161
1054.87	0.268304	0.476294	0.229072	0.283741	0.354425
1055.35	0.268363	0.475972	0.229072	0.283756	0.35468
1055.84	0.268408	0.475626	0.22906	0.283754	0.354922
1056.32	0.268437	0.475255	0.229036	0.283736	0.355148
1056.8	0.268443	0.474855	0.228994	0.283696	0.355351
1057.28	0.268418	0.474419	0.228927	0.28363	0.355519
1057.76	0.268372	0.473954	0.228844	0.283543	0.355665
1058.25	0.26831	0.473465	0.228749	0.28344	0.355796
1058.73	0.268236	0.472955	0.228643	0.283321	0.355915
1059.21	0.268154	0.472426	0.228532	0.283189	0.356028
1059.69	0.268063	0.47188	0.228413	0.283045	0.356135
1060.17	0.267964	0.471317	0.228289	0.282888	0.356236
1060.66	0.267861	0.470739	0.228161	0.282721	0.356334
1061.14	0.267753	0.47015	0.22803	0.282546	0.356434
1061.62	0.267643	0.469548	0.227898	0.282362	0.356534
1062.1	0.267532	0.468934	0.227765	0.282168	0.356636
1062.59	0.26742	0.468309	0.227631	0.281966	0.35674
1063.07	0.267307	0.467672	0.227497	0.281755	0.356847
1063.55	0.267197	0.467025	0.227365	0.281535	0.356961
1064.03	0.267091	0.466368	0.227237	0.281308	0.357082
1064.51	0.266995	0.465703	0.227116	0.281073	0.357217
1065	0.266915	0.465031	0.227008	0.280831	0.357372
1065.48	0.266846	0.464353	0.226908	0.280583	0.357541
1065.96	0.266783	0.463668	0.226813	0.280329	0.357721
1066.44	0.266726	0.462978	0.226724	0.28007	0.357913
1066.92	0.266673	0.462283	0.226638	0.279807	0.358114
1067.41	0.266623	0.461584	0.226556	0.27954	0.358325
1067.89	0.266577	0.460883	0.226479	0.27927	0.358545
1068.37	0.266532	0.460181	0.226403	0.278996	0.358769
1068.85	0.266484	0.459482	0.226327	0.278717	0.358992
1069.34	0.266438	0.458782	0.226253	0.278436	0.35922
1069.82	0.266395	0.458082	0.226184	0.278154	0.359462
1070.3	0.266356	0.457382	0.22612	0.277874	0.359718
1070.78	0.266321	0.456683	0.226061	0.277594	0.359985
1071.26	0.266292	0.455983	0.226009	0.277317	0.360274
1071.75	0.26627	0.45528	0.225966	0.277046	0.360586
1072.23	0.266259	0.454572	0.225934	0.276786	0.360937
1072.71	0.266266	0.453849	0.225921	0.276543	0.361349
1073.19	0.266284	0.453123	0.22592	0.27631	0.361796
1073.67	0.266306	0.4524	0.225925	0.276083	0.362263
1074.16	0.266332	0.451685	0.225936	0.27586	0.362744
1074.64	0.266357	0.450984	0.225949	0.275637	0.363225
1075.12	0.266382	0.450296	0.225964	0.275415	0.363709
1075.6	0.266405	0.449621	0.225981	0.275194	0.364192
1076.09	0.266427	0.448959	0.225998	0.274973	0.364669
1076.57	0.266446	0.448305	0.226012	0.274751	0.365137
1077.05	0.266459	0.44767	0.226024	0.274527	0.36559
1077.53	0.266466	0.447064	0.226034	0.274299	0.366024
1078.01	0.266464	0.446487	0.22604	0.274067	0.366436
1078.49	0.266454	0.44594	0.226042	0.273832	0.366827
1078.98	0.266431	0.445437	0.226038	0.27359	0.367185
1079.46	0.266392	0.444987	0.226027	0.273339	0.367502
1079.94	0.266331	0.444611	0.226005	0.273074	0.367763
1080.42	0.266236	0.44435	0.225969	0.272786	0.367941
1080.91	0.266118	0.444163	0.225922	0.272485	0.36806
1081.39	0.265984	0.444024	0.225865	0.272175	0.368133
1081.87	0.265836	0.443925	0.2258	0.271859	0.368165
1082.35	0.265679	0.443852	0.225728	0.271543	0.368164
1082.83	0.265512	0.4438	0.225647	0.271224	0.368129
1083.32	0.265334	0.443768	0.225558	0.270901	0.368059
1083.8	0.265146	0.443742	0.22546	0.270575	0.367958
1084.28	0.264947	0.443704	0.22535	0.27024	0.367831
1084.76	0.26474	0.443665	0.225232	0.269905	0.367677
1085.24	0.264531	0.443628	0.225106	0.269576	0.367495
1085.73	0.264318	0.443591	0.224973	0.269254	0.367286
1086.21	0.264101	0.443554	0.224832	0.268936	0.367046
1086.69	0.263889	0.443517	0.224686	0.268636	0.366783
1087.17	0.263685	0.443476	0.224536	0.268356	0.366498
1087.65	0.263502	0.443438	0.224389	0.268117	0.366198
1088.14	0.263362	0.443411	0.224254	0.267949	0.365897
1088.62	0.263241	0.443378	0.224121	0.267819	0.365581
1089.1	0.263124	0.443327	0.22398	0.267704	0.365242
1089.58	0.263006	0.44325	0.223829	0.267597	0.364875
1090.07	0.262875	0.443133	0.223661	0.267482	0.364474
1090.55	0.262731	0.442978	0.223476	0.267359	0.364041
1091.03	0.262574	0.442782	0.223274	0.267228	0.363576
1091.51	0.262401	0.442548	0.223055	0.267084	0.363077
1091.99	0.262212	0.442285	0.22282	0.266925	0.362547
1092.48	0.261998	0.441967	0.222561	0.26674	0.361979
1092.96	0.261752	0.441575	0.222272	0.266521	0.361367
1093.44	0.261472	0.441104	0.221953	0.266265	0.36071
1093.92	0.26116	0.440555	0.221604	0.265973	0.360009
1094.4	0.2608	0.439895	0.221214	0.265624	0.359252
1094.89	0.260385	0.43911	0.220776	0.265208	0.358435
1095.37	0.259891	0.43815	0.220274	0.264695	0.35754
1095.85	0.259283	0.436936	0.219681	0.264037	0.356536
1096.33	0.258597	0.435551	0.219024	0.263282	0.355456
1096.82	0.257856	0.434045	0.218323	0.262461	0.35432
1097.3	0.257069	0.432438	0.217582	0.261583	0.353134
1097.78	0.25625	0.430764	0.216814	0.260668	0.351913
1098.26	0.255399	0.429022	0.216019	0.259716	0.350657
1098.74	0.254519	0.427217	0.215198	0.258728	0.349368
1099.23	0.253616	0.425368	0.214358	0.257716	0.348053
1099.71	0.252702	0.423494	0.213507	0.25669	0.34672
1100.19	0.251773	0.421593	0.212643	0.255649	0.345369
1100.67	0.250832	0.419672	0.211768	0.254595	0.344003
1101.15	0.249881	0.417732	0.210883	0.25353	0.342624
1101.64	0.248917	0.415772	0.209987	0.252452	0.341231
1102.12	0.247951	0.413812	0.209088	0.251372	0.339833
1102.6	0.246987	0.411865	0.208189	0.250298	0.338436
1103.08	0.246036	0.409955	0.207299	0.249244	0.33705
1103.57	0.245116	0.40812	0.206432	0.248232	0.335692
1104.05	0.244211	0.406326	0.205575	0.247243	0.334347
1104.53	0.243314	0.404554	0.204723	0.246263	0.333009
1105.01	0.242421	0.402799	0.203874	0.245291	0.331674
1105.49	0.241528	0.40105	0.203027	0.244318	0.33034
1105.98	0.240636	0.399308	0.20218	0.243345	0.329006
1106.46	0.239745	0.397575	0.201335	0.242374	0.327674
1106.94	0.238852	0.395843	0.200489	0.241399	0.32634
1107.42	0.237952	0.394104	0.199639	0.240415	0.325001
1107.9	0.23705	0.392365	0.198789	0.239425	0.323661
1108.39	0.236148	0.390631	0.19794	0.238433	0.322322
1108.87	0.235246	0.388902	0.197094	0.237438	0.320986
1109.35	0.234347	0.387183	0.196251	0.236443	0.319653
1109.83	0.233448	0.385471	0.195414	0.235446	0.318324
1110.32	0.232551	0.383766	0.194581	0.234446	0.317
1110.8	0.231657	0.382067	0.193756	0.233444	0.315682
1111.28	0.230765	0.380372	0.192942	0.232439	0.314371
1111.76	0.229877	0.378685	0.192135	0.231431	0.313067
1112.24	0.228991	0.377007	0.191334	0.230421	0.311769
1112.72	0.228106	0.375338	0.190539	0.229408	0.310477
1113.21	0.227224	0.373682	0.189748	0.228393	0.309191
1113.69	0.226344	0.372037	0.188962	0.227377	0.30791
1114.17	0.225466	0.370404	0.18818	0.226358	0.306635
1114.65	0.224591	0.368783	0.187402	0.225339	0.305367
1115.14	0.223719	0.367174	0.186629	0.224321	0.304104
1115.62	0.222849	0.365579	0.185859	0.223302	0.302849
1116.1	0.221981	0.364	0.185093	0.222281	0.3016
1116.58	0.221116	0.362437	0.184331	0.221257	0.300357
1117.07	0.220253	0.36089	0.183572	0.220231	0.299122
1117.55	0.219393	0.359362	0.182817	0.219201	0.297894
1118.03	0.218534	0.357855	0.182065	0.218166	0.296672
1118.51	0.217675	0.356372	0.181314	0.217122	0.295457
1118.99	0.216815	0.35492	0.180563	0.216063	0.294248
1119.47	0.215955	0.353492	0.179813	0.214996	0.293045
1119.96	0.215099	0.352085	0.179066	0.213926	0.29185
1120.44	0.214246	0.350697	0.178323	0.212855	0.290664
1120.92	0.213397	0.349326	0.177586	0.211786	0.289488
1121.4	0.212553	0.347973	0.176854	0.21072	0.288321
1121.89	0.211714	0.346636	0.176127	0.209656	0.287164
1122.37	0.21088	0.345315	0.175406	0.208596	0.286017
1122.85	0.210052	0.344008	0.174691	0.207541	0.284881
1123.33	0.209231	0.342715	0.173983	0.206493	0.283755
1123.81	0.208417	0.341438	0.173282	0.205453	0.282642
1124.3	0.20761	0.340174	0.172588	0.204422	0.281541
1124.78	0.206811	0.338926	0.171902	0.203399	0.280452
1125.26	0.206021	0.337692	0.171225	0.202389	0.279378
1125.74	0.205241	0.33647	0.170557	0.201393	0.278318
1126.22	0.204472	0.335261	0.1699	0.200416	0.277275
1126.71	0.203719	0.334061	0.169257	0.199465	0.276252
1127.19	0.202977	0.332873	0.168626	0.198534	0.275247
1127.67	0.202246	0.331698	0.168004	0.197617	0.274257
1128.15	0.201524	0.330535	0.167391	0.196715	0.273281
1128.63	0.200812	0.329388	0.166787	0.195824	0.272319
1129.12	0.200108	0.328254	0.166191	0.194945	0.27137
1129.6	0.199414	0.327133	0.165603	0.194077	0.270434
1130.08	0.198727	0.326025	0.165022	0.193218	0.269509
1130.56	0.198045	0.324929	0.164446	0.192364	0.268594
1131.05	0.19737	0.323847	0.163877	0.191518	0.26769
1131.53	0.196705	0.322779	0.163316	0.190683	0.266799
1132.01	0.196048	0.321727	0.162762	0.189859	0.26592
1132.49	0.195401	0.32069	0.162216	0.189045	0.265055
1132.97	0.194764	0.319669	0.161679	0.188243	0.264204
1133.46	0.194137	0.318667	0.161151	0.187453	0.263368
1133.94	0.193525	0.317688	0.160634	0.18668	0.262549
1134.42	0.19293	0.316739	0.160131	0.185927	0.261754
1134.9	0.192349	0.315812	0.159637	0.185189	0.260975
1135.38	0.191777	0.314901	0.159152	0.184462	0.26021
1135.87	0.191214	0.314004	0.158674	0.183743	0.259456
1136.35	0.190656	0.313118	0.1582	0.18303	0.25871
1136.83	0.190104	0.312243	0.157732	0.182322	0.257974
1137.31	0.189556	0.311377	0.157267	0.181619	0.257245
1137.8	0.189012	0.310518	0.156806	0.180919	0.256522
1138.28	0.18847	0.309664	0.156346	0.180222	0.255802
1138.76	0.187929	0.308816	0.155888	0.179524	0.255087
1139.24	0.18739	0.307971	0.155431	0.178827	0.254375
1139.72	0.186851	0.30713	0.154975	0.178128	0.253667
1140.21	0.186313	0.306293	0.154521	0.177428	0.252962
1140.69	0.185774	0.305456	0.154066	0.176725	0.252259
1141.17	0.185233	0.30462	0.153611	0.176015	0.251558
1141.65	0.184689	0.30378	0.153155	0.175296	0.250857
1142.13	0.184138	0.302934	0.152696	0.174563	0.250156
1142.62	0.183582	0.302083	0.152235	0.173819	0.249454
1143.1	0.183023	0.30123	0.151772	0.173068	0.248751
1143.58	0.182459	0.300374	0.151306	0.17231	0.248045
1144.06	0.181891	0.299513	0.150835	0.171545	0.247334
1144.55	0.181319	0.298651	0.150361	0.170774	0.24662
1145.03	0.180743	0.297787	0.149885	0.169999	0.245903
1145.51	0.180167	0.296925	0.149408	0.169223	0.245187
1145.99	0.179596	0.296072	0.148935	0.168452	0.244479
1146.47	0.179024	0.295219	0.14846	0.167678	0.243767
1146.96	0.178442	0.294359	0.147977	0.166895	0.243045
1147.44	0.177852	0.29349	0.147485	0.166105	0.242311
1147.92	0.177255	0.292614	0.146986	0.165307	0.241566
1148.4	0.176641	0.291722	0.146471	0.164494	0.240798
1148.88	0.176008	0.290807	0.145936	0.163663	0.240003
1149.37	0.175342	0.289854	0.145368	0.162802	0.239159
1149.85	0.174619	0.288834	0.144744	0.161891	0.238234
1150.33	0.173867	0.28778	0.144091	0.160954	0.237265
1150.81	0.173099	0.28671	0.143422	0.160004	0.236274
1151.3	0.172324	0.285634	0.142745	0.159047	0.235272
1151.78	0.171555	0.284569	0.142072	0.158097	0.234277
1152.26	0.170789	0.28351	0.141402	0.157151	0.233285
1152.74	0.170027	0.282459	0.140735	0.15621	0.2323
1153.22	0.169272	0.281418	0.140073	0.155276	0.231322
1153.7	0.168522	0.280385	0.139415	0.154346	0.230352
1154.19	0.167787	0.279374	0.138772	0.153431	0.229404
1154.67	0.16708	0.278399	0.138153	0.152543	0.228492
1155.15	0.1664	0.277462	0.13756	0.151683	0.227619
1155.63	0.165747	0.276561	0.136992	0.150848	0.22678
1156.12	0.165141	0.275722	0.136468	0.150059	0.226005
1156.6	0.16459	0.274957	0.135996	0.149323	0.225306
1157.08	0.164125	0.274304	0.135606	0.148669	0.224722
1157.56	0.163795	0.273828	0.135345	0.148144	0.22432
1158.04	0.163548	0.273462	0.135163	0.147699	0.224031
1158.53	0.163355	0.273165	0.135031	0.147306	0.223815
1159.01	0.163205	0.272923	0.13494	0.146952	0.223655
1159.49	0.163075	0.272706	0.134867	0.146619	0.223524
1159.97	0.162967	0.272516	0.134814	0.146307	0.223424
1160.45	0.16288	0.272352	0.134779	0.146013	0.22335
1160.94	0.162802	0.272198	0.134753	0.145729	0.22329
1161.42	0.162725	0.272044	0.134726	0.145445	0.223229
1161.9	0.162645	0.271884	0.134695	0.145159	0.223166
1162.38	0.162558	0.27171	0.134655	0.144865	0.223092
1162.87	0.162461	0.27152	0.134604	0.144561	0.223006
1163.35	0.162355	0.271315	0.134544	0.14425	0.222909
1163.83	0.162225	0.271073	0.134457	0.143915	0.222779
1164.31	0.16206	0.270778	0.134334	0.143546	0.222603
1164.79	0.161838	0.270401	0.134153	0.143124	0.222352
1165.28	0.161523	0.269889	0.133878	0.142612	0.221978
1165.76	0.161149	0.26929	0.133542	0.142045	0.221525
1166.24	0.160735	0.268635	0.133165	0.14144	0.22102
1166.72	0.160288	0.26793	0.132755	0.140803	0.22047
1167.2	0.159819	0.267195	0.132322	0.140146	0.219892
1167.69	0.159328	0.266429	0.131868	0.139468	0.219284
1168.17	0.158816	0.265631	0.131391	0.138771	0.218647
1168.65	0.15829	0.264815	0.130901	0.13806	0.217992
1169.13	0.157761	0.263993	0.130408	0.137348	0.217331
1169.62	0.157222	0.263159	0.129904	0.136626	0.216657
1170.1	0.156671	0.262309	0.129389	0.135893	0.215965
1170.58	0.156108	0.261442	0.128863	0.135149	0.215257
1171.06	0.155531	0.260557	0.128323	0.134391	0.214529
1171.54	0.154943	0.259659	0.127774	0.133623	0.213786
1172.03	0.154346	0.25875	0.127217	0.132846	0.213031
1172.51	0.153742	0.257833	0.126656	0.132061	0.212266
1172.99	0.153136	0.256916	0.126095	0.13127	0.211496
1173.47	0.152524	0.255994	0.125531	0.130473	0.210718
1173.95	0.151905	0.255066	0.124962	0.12967	0.20993
1174.44	0.15128	0.254132	0.124388	0.128861	0.209132
1174.92	0.15065	0.253191	0.123809	0.128048	0.208325
1175.4	0.150013	0.252246	0.123226	0.12723	0.207509
1175.88	0.149371	0.251295	0.122638	0.126408	0.206683
1176.37	0.148723	0.250339	0.122045	0.125582	0.205848
1176.85	0.148067	0.249374	0.121446	0.124751	0.205002
1177.33	0.147406	0.248406	0.120842	0.123918	0.204147
1177.81	0.146743	0.247436	0.120236	0.123084	0.203286
1178.29	0.146076	0.246467	0.119628	0.12225	0.202419
1178.78	0.145408	0.245498	0.119019	0.121417	0.201546
1179.26	0.144739	0.244533	0.11841	0.120587	0.20067
1179.74	0.144071	0.243573	0.117801	0.119762	0.19979
1180.22	0.143407	0.242624	0.117196	0.118945	0.19891
1180.7	0.142751	0.241694	0.116598	0.118141	0.198034
1181.19	0.1421	0.240774	0.116004	0.117347	0.197158
1181.67	0.14145	0.239861	0.115412	0.116558	0.196279
1182.15	0.1408	0.238954	0.114821	0.115774	0.195399
1182.63	0.14015	0.238048	0.11423	0.114992	0.194516
1183.12	0.139499	0.237145	0.11364	0.114212	0.193629
1183.6	0.138847	0.236245	0.113051	0.113436	0.19274
1184.08	0.138193	0.235345	0.112461	0.112661	0.191847
1184.56	0.137537	0.234445	0.11187	0.111887	0.190951
1185.04	0.136879	0.233545	0.111279	0.111114	0.190052
1185.53	0.136219	0.232645	0.110687	0.110341	0.189149
1186.01	0.135556	0.231744	0.110096	0.109571	0.188243
1186.49	0.134891	0.230844	0.109505	0.108802	0.187334
1186.97	0.134223	0.229943	0.108915	0.108034	0.186422
1187.45	0.133552	0.22904	0.108325	0.107267	0.185507
1187.94	0.132875	0.228132	0.107735	0.106499	0.184587
1188.42	0.13219	0.227217	0.107145	0.105731	0.183661
1188.9	0.131501	0.226298	0.106556	0.104962	0.18273
1189.38	0.130808	0.225377	0.105967	0.104193	0.181798
1189.86	0.130112	0.224455	0.105378	0.103426	0.180862
1190.35	0.129415	0.223533	0.104789	0.10266	0.179926
1190.83	0.128716	0.222611	0.104201	0.101896	0.178989
1191.31	0.128016	0.22169	0.103614	0.101133	0.178051
1191.79	0.127315	0.22077	0.103027	0.100373	0.177112
1192.28	0.126613	0.219853	0.10244	0.099614	0.176174
1192.76	0.125912	0.218937	0.101855	0.0988574	0.175237
1193.24	0.12521	0.218024	0.101269	0.0981031	0.1743
1193.72	0.124509	0.217112	0.100685	0.0973511	0.173365
1194.2	0.123808	0.216203	0.1001	0.0966012	0.17243
1194.68	0.123108	0.215295	0.0995161	0.0958539	0.171498
1195.17	0.12241	0.214391	0.0989321	0.0951094	0.170568
1195.65	0.121715	0.213489	0.0983477	0.0943681	0.169641
1196.13	0.121025	0.212591	0.0977622	0.0936307	0.168719
1196.61	0.120337	0.211696	0.0971765	0.0928965	0.1678
1197.1	0.119651	0.210805	0.0965913	0.0921653	0.166885
1197.58	0.118968	0.209917	0.0960067	0.0914367	0.165973
1198.06	0.118285	0.209033	0.0954231	0.0907107	0.165064
1198.54	0.117603	0.208153	0.0948408	0.0899872	0.164158
1199.02	0.116923	0.207276	0.0942597	0.0892664	0.163255
1199.51	0.116244	0.206404	0.0936804	0.0885481	0.162355
1199.99	0.115565	0.205536	0.0931031	0.0878325	0.161458
1200.47	0.114888	0.204672	0.0925277	0.0871193	0.160565
1200.95	0.114211	0.203813	0.0919541	0.0864084	0.159675
1201.43	0.113535	0.202959	0.0913826	0.0856999	0.158789
1201.92	0.11286	0.20211	0.090813	0.0849938	0.157906
1202.4	0.112185	0.201266	0.0902456	0.0842896	0.157027
1202.88	0.11151	0.200427	0.0896805	0.0835874	0.156152
1203.36	0.110834	0.199595	0.0891174	0.0828864	0.15528
1203.85	0.110156	0.198769	0.0885564	0.0821857	0.15441
1204.33	0.109478	0.197949	0.0879978	0.0814864	0.153544
1204.81	0.1088	0.197135	0.087442	0.0807892	0.152683
1205.29	0.108123	0.196327	0.0868892	0.0800944	0.151826
1205.77	0.107448	0.195525	0.0863395	0.0794025	0.150974
1206.26	0.106774	0.194729	0.0857933	0.0787135	0.150127
1206.74	0.106101	0.193939	0.0852504	0.0780276	0.149285
1207.22	0.105431	0.193156	0.084711	0.077345	0.14845
1207.7	0.104764	0.192379	0.0841752	0.076666	0.14762
1208.18	0.1041	0.191608	0.0836433	0.0759906	0.146796
1208.67	0.103438	0.190844	0.0831156	0.075319	0.145979
1209.15	0.102778	0.190086	0.0825922	0.0746513	0.145169
1209.63	0.102122	0.189335	0.0820732	0.0739875	0.144365
1210.11	0.101469	0.188591	0.0815592	0.073328	0.143568
1210.6	0.100818	0.187854	0.0810505	0.0726729	0.142779
1211.08	0.100171	0.187123	0.0805477	0.0720228	0.141998
1211.56	0.099527	0.186399	0.0800519	0.0713784	0.141226
1212.04	0.0988863	0.185683	0.0795623	0.0707391	0.140462
1212.52	0.0982494	0.184973	0.0790781	0.0701047	0.139707
1213.01	0.0976164	0.18427	0.0785993	0.0694749	0.138959
1213.49	0.0969879	0.183576	0.0781256	0.0688497	0.138219
1213.97	0.0963638	0.182889	0.077657	0.0682291	0.137488
1214.45	0.0957442	0.182209	0.0771935	0.0676132	0.136765
1214.93	0.0951294	0.181538	0.076735	0.0670018	0.136049
1215.42	0.0945191	0.180874	0.076281	0.066395	0.135341
1215.9	0.0939141	0.180218	0.0758318	0.0657927	0.134641
1216.38	0.0933145	0.17957	0.0753877	0.0651952	0.13395
1216.86	0.0927207	0.178931	0.0749487	0.0646022	0.133268
1217.35	0.0921327	0.178301	0.0745148	0.0640141	0.132595
1217.83	0.0915511	0.177679	0.0740863	0.0634307	0.131931
1218.31	0.0909763	0.177067	0.073663	0.0628521	0.131278
1218.79	0.0904092	0.176465	0.073245	0.0622779	0.130636
1219.27	0.0898512	0.175875	0.0728328	0.0617081	0.130006
1219.76	0.0893009	0.175294	0.0724259	0.061143	0.129388
1220.24	0.0887578	0.174724	0.0720243	0.0605827	0.12878
1220.72	0.0882217	0.174162	0.0716279	0.0600275	0.128181
1221.2	0.0876923	0.173609	0.0712366	0.0594775	0.127591
1221.68	0.0871693	0.173066	0.0708503	0.0589327	0.12701
1222.17	0.0866532	0.172531	0.070469	0.0583932	0.126438
1222.65	0.0861434	0.172004	0.0700928	0.0578589	0.125874
1223.13	0.0856396	0.171485	0.0697217	0.0573299	0.125317
1223.61	0.0851422	0.170974	0.0693556	0.0568063	0.124769
1224.09	0.0846514	0.170471	0.0689944	0.0562884	0.124228
1224.58	0.0841671	0.169978	0.068638	0.0557764	0.123695
1225.06	0.0836895	0.169493	0.0682864	0.0552701	0.123169
1225.54	0.0832185	0.169017	0.0679395	0.0547699	0.122651
1226.02	0.0827541	0.16855	0.067597	0.0542761	0.122139
1226.51	0.0822964	0.168093	0.0672585	0.0537891	0.121634
1226.99	0.0818452	0.167648	0.0669233	0.05331	0.121133
1227.47	0.0814007	0.167212	0.0665922	0.0528378	0.120637
1227.95	0.080963	0.166785	0.0662656	0.0523719	0.120149
1228.43	0.0805319	0.166366	0.0659438	0.0519123	0.119667
1228.92	0.0801078	0.165955	0.0656272	0.0514585	0.119193
1229.4	0.0796903	0.165551	0.0653156	0.0510106	0.118726
1229.88	0.0792796	0.165154	0.0650092	0.0505685	0.118266
1230.36	0.0788752	0.164764	0.0647081	0.0501318	0.117814
1230.84	0.0784764	0.164381	0.0644122	0.0497003	0.117369
1231.33	0.0780843	0.164004	0.0641218	0.0492742	0.116932
1231.81	0.0776994	0.163632	0.0638371	0.0488536	0.116502
1232.29	0.0773216	0.163267	0.0635582	0.0484385	0.116081
1232.77	0.0769507	0.162907	0.0632851	0.0480289	0.115667
1233.26	0.076588	0.162552	0.0630181	0.047625	0.11526
1233.74	0.0762336	0.162201	0.0627576	0.0472267	0.114862
1234.22	0.0758891	0.161853	0.0625042	0.0468342	0.114472
1234.7	0.075557	0.161506	0.062259	0.046448	0.114091
1235.18	0.0752344	0.161162	0.0620209	0.0460675	0.113718
1235.66	0.0749194	0.160821	0.0617893	0.0456923	0.113354
1236.15	0.0746116	0.160485	0.061564	0.0453222	0.112997
1236.63	0.0743096	0.160154	0.0613447	0.0449572	0.112648
1237.11	0.0740132	0.159828	0.0611312	0.044597	0.112307
1237.59	0.0737222	0.159506	0.0609232	0.0442414	0.111973
1238.08	0.0734356	0.159189	0.0607203	0.04389	0.111646
1238.56	0.0731525	0.158875	0.0605208	0.0435421	0.111324
1239.04	0.0728731	0.158566	0.0603262	0.0431983	0.111009
1239.52	0.0725972	0.158263	0.0601374	0.0428589	0.110702
1240	0.0723247	0.157966	0.0599543	0.042524	0.110404
1240.49	0.0720555	0.157674	0.0597768	0.0421933	0.110113
1240.97	0.071789	0.15739	0.059606	0.0418673	0.109832
1241.45	0.0715246	0.157114	0.0594425	0.0415463	0.109562
1241.93	0.0712621	0.15685	0.0592883	0.0412312	0.109305
1242.41	0.0710006	0.156602	0.0591469	0.0409239	0.109067
1242.9	0.0707403	0.156365	0.0590142	0.0406221	0.108843
1243.38	0.0704812	0.156136	0.0588875	0.0403244	0.108627
1243.86	0.070223	0.155911	0.0587655	0.04003	0.108419
1244.34	0.0699651	0.155689	0.058646	0.0397373	0.108214
1244.83	0.0697078	0.155469	0.0585293	0.039447	0.108014
1245.31	0.0694512	0.155251	0.0584152	0.0391587	0.107818
1245.79	0.0691959	0.155036	0.0583034	0.0388729	0.107626
1246.27	0.0689437	0.154822	0.0581947	0.0385904	0.107437
1246.75	0.0686918	0.154608	0.0580863	0.038309	0.10725
1247.24	0.0684384	0.154391	0.0579761	0.0380266	0.107061
1247.72	0.068183	0.15417	0.0578638	0.0377431	0.106869
1248.2	0.067926	0.153945	0.0577495	0.0374586	0.106675
1248.68	0.0676644	0.153713	0.0576292	0.0371699	0.106473
1249.16	0.0673968	0.153469	0.0575009	0.0368754	0.106261
1249.65	0.0671188	0.153207	0.0573586	0.0365702	0.10603
1250.13	0.0668225	0.152915	0.0571922	0.0362457	0.105768
1250.61	0.0665163	0.152605	0.0570121	0.0359109	0.105487
1251.09	0.0662052	0.152285	0.0568244	0.0355712	0.105196
1251.58	0.0658913	0.151957	0.0566313	0.0352287	0.104899
1252.06	0.0655783	0.151626	0.0564375	0.0348874	0.104601
1252.54	0.065266	0.151293	0.0562426	0.0345469	0.104302
1253.02	0.0649547	0.150958	0.0560468	0.0342078	0.104001
1253.5	0.0646457	0.150624	0.055852	0.0338714	0.103702
1253.99	0.0643398	0.150293	0.0556595	0.0335392	0.103406
1254.47	0.0640388	0.149965	0.0554707	0.0332124	0.103116
1254.95	0.0637447	0.149642	0.0552873	0.0328924	0.102832
1255.43	0.0634578	0.149324	0.0551093	0.03258	0.102556
1255.91	0.063178	0.14901	0.0549365	0.0322745	0.102287
1256.4	0.0629095	0.148705	0.054773	0.03198	0.10203
1256.88	0.0626546	0.148409	0.0546212	0.0316987	0.10179
1257.36	0.0624195	0.148128	0.0544868	0.0314358	0.101574
1257.84	0.0622143	0.147869	0.0543795	0.0312001	0.101395
1258.33	0.0620289	0.147625	0.0542898	0.030983	0.10124
1258.81	0.0618575	0.147393	0.0542122	0.0307797	0.101101
1259.29	0.0616981	0.147171	0.0541448	0.0305885	0.100977
1259.77	0.0615467	0.146959	0.0540839	0.0304063	0.10086
1260.25	0.0614036	0.146755	0.0540298	0.0302332	0.100751
1260.73	0.0612683	0.14656	0.053982	0.0300687	0.100651
1261.22	0.0611386	0.146371	0.0539381	0.0299106	0.100556
1261.7	0.0610114	0.146185	0.0538956	0.0297557	0.100462
1262.18	0.0608882	0.146005	0.0538554	0.029606	0.100371
1262.66	0.0607686	0.145834	0.053818	0.0294625	0.100281
1263.15	0.0606525	0.145672	0.053783	0.0293249	0.100194
1263.63	0.0605404	0.145519	0.053751	0.0291934	0.100109
1264.11	0.0604302	0.145378	0.0537204	0.0290679	0.100023
1264.59	0.0603211	0.145249	0.0536904	0.0289477	0.0999358
1265.07	0.0602109	0.145138	0.0536597	0.0288334	0.0998426
1265.56	0.0600966	0.145052	0.0536265	0.0287257	0.0997388
1266.04	0.0599807	0.144983	0.053592	0.0286229	0.0996288
1266.52	0.0598644	0.144925	0.0535567	0.0285241	0.099515
1267	0.059748	0.144874	0.0535205	0.0284283	0.0993979
1267.48	0.059632	0.144827	0.0534833	0.0283343	0.0992789
1267.97	0.0595163	0.144785	0.0534451	0.0282422	0.0991578
1268.45	0.0594006	0.144745	0.0534059	0.0281518	0.0990345
1268.93	0.0592858	0.144708	0.0533659	0.028063	0.09891
1269.41	0.0591726	0.144672	0.0533264	0.0279764	0.0987859
1269.9	0.0590598	0.144634	0.0532855	0.0278899	0.0986607
1270.38	0.0589466	0.144592	0.053242	0.0278018	0.0985332
1270.86	0.0588328	0.144545	0.0531955	0.0277117	0.0984033
1271.34	0.0587181	0.144493	0.053146	0.0276195	0.0982706
1271.82	0.0586018	0.144431	0.0530917	0.0275225	0.0981346
1272.31	0.0584836	0.144355	0.053032	0.0274193	0.0979951
1272.79	0.0583624	0.144257	0.0529644	0.027306	0.0978511
1273.27	0.0582364	0.144124	0.0528848	0.0271759	0.0977009
1273.75	0.0581073	0.143969	0.0527972	0.0270355	0.0975463
1274.23	0.0579761	0.143799	0.0527042	0.0268887	0.0973881
1274.72	0.057843	0.143618	0.0526065	0.0267366	0.0972266
1275.2	0.0577087	0.143429	0.0525058	0.0265818	0.0970623
1275.68	0.057573	0.143233	0.0524018	0.0264242	0.0968953
1276.16	0.0574361	0.14303	0.0522949	0.026264	0.0967258
1276.64	0.0572984	0.142823	0.0521859	0.0261023	0.0965543
1277.13	0.0571604	0.142614	0.0520757	0.0259408	0.0963814
1277.61	0.0570218	0.142403	0.0519642	0.0257791	0.0962067
1278.09	0.0568824	0.142191	0.0518516	0.0256175	0.0960298
1278.57	0.0567421	0.141977	0.0517381	0.0254562	0.0958509
1279.06	0.0566009	0.14176	0.0516233	0.0252948	0.0956698
1279.54	0.0564588	0.141543	0.0515086	0.0251349	0.0954866
1280.02	0.0563159	0.141329	0.0513943	0.0249776	0.0953012
1280.5	0.0561719	0.14112	0.0512818	0.0248247	0.0951132
1280.98	0.0560268	0.140922	0.0511731	0.0246794	0.0949218
1281.47	0.0558809	0.14073	0.0510665	0.0245389	0.0947281
1281.95	0.0557343	0.14054	0.0509607	0.0244012	0.0945327
1282.43	0.0555872	0.140353	0.0508556	0.0242658	0.094336
1282.91	0.05544	0.140165	0.0507504	0.0241316	0.0941384
1283.39	0.0552924	0.139979	0.0506453	0.0239988	0.0939402
1283.88	0.0551446	0.139792	0.0505402	0.0238672	0.0937412
1284.36	0.0549966	0.139606	0.0504349	0.0237364	0.0935418
1284.84	0.0548486	0.139417	0.050329	0.0236057	0.0933418
1285.32	0.0547007	0.139228	0.0502226	0.0234754	0.093142
1285.81	0.0545529	0.139038	0.0501159	0.0233452	0.0929427
1286.29	0.0544055	0.138847	0.0500088	0.0232154	0.0927442
1286.77	0.0542585	0.138655	0.0499015	0.023086	0.0925462
1287.25	0.0541122	0.138462	0.0497937	0.0229563	0.09235
1287.73	0.0539669	0.138268	0.0496852	0.022826	0.0921558
1288.22	0.053823	0.138071	0.0495755	0.022694	0.0919648
1288.7	0.0536816	0.13787	0.0494641	0.0225589	0.091779
1289.18	0.0535414	0.137666	0.0493515	0.0224221	0.0915967
1289.66	0.0534024	0.13746	0.0492384	0.0222847	0.0914166
1290.14	0.0532643	0.137254	0.049125	0.0221473	0.0912385
1290.63	0.0531268	0.137046	0.0490116	0.0220103	0.0910617
1291.11	0.0529899	0.136839	0.0488982	0.0218739	0.0908861
1291.59	0.0528536	0.136631	0.0487849	0.0217381	0.090712
1292.07	0.0527179	0.136423	0.048672	0.0216032	0.0905388
1292.56	0.0525828	0.136215	0.0485595	0.0214697	0.0903661
1293.04	0.0524481	0.136009	0.0484476	0.0213376	0.090194
1293.52	0.0523136	0.135802	0.0483363	0.0212071	0.0900226
1294	0.0521795	0.135596	0.0482258	0.0210781	0.089852
1294.48	0.0520457	0.13539	0.048116	0.0209507	0.0896822
1294.97	0.0519118	0.135184	0.0480072	0.0208253	0.0895128
1295.45	0.0517779	0.134979	0.0478996	0.0207024	0.0893437
1295.93	0.0516429	0.134774	0.0477937	0.0205824	0.0891744
1296.41	0.0515064	0.134569	0.0476898	0.0204665	0.0890041
1296.89	0.051369	0.134363	0.0475879	0.0203537	0.0888335
1297.38	0.0512316	0.134159	0.0474873	0.0202435	0.0886633
1297.86	0.0510945	0.133957	0.047388	0.0201359	0.0884933
1298.34	0.0509581	0.133756	0.0472899	0.0200305	0.0883242
1298.82	0.0508224	0.133557	0.0471931	0.0199273	0.0881557
1299.31	0.0506873	0.13336	0.0470974	0.0198263	0.0879879
1299.79	0.0505532	0.133165	0.0470026	0.0197271	0.0878206
1300.27	0.0504198	0.132971	0.0469083	0.0196294	0.0876543
1300.75	0.0502877	0.132779	0.046815	0.0195335	0.0874888
1301.23	0.0501571	0.132591	0.046723	0.0194398	0.0873244
1301.71	0.0500283	0.132406	0.0466323	0.0193484	0.0871611
1302.2	0.0499011	0.132224	0.046543	0.0192593	0.0869989
1302.68	0.0497763	0.132048	0.0464552	0.0191728	0.0868381
1303.16	0.0496542	0.131878	0.0463693	0.019089	0.0866789
1303.64	0.0495361	0.131716	0.0462857	0.0190085	0.0865218
1304.13	0.0494239	0.131566	0.0462054	0.0189324	0.0863679
1304.61	0.0493156	0.131425	0.0461274	0.0188595	0.0862162
1305.09	0.04921	0.131289	0.0460511	0.018789	0.086066
1305.57	0.0491068	0.131158	0.0459759	0.0187208	0.085917
1306.05	0.0490049	0.131029	0.0459015	0.0186542	0.0857689
1306.54	0.0489046	0.130904	0.045828	0.0185893	0.0856216
1307.02	0.0488056	0.130781	0.045755	0.0185259	0.0854752
1307.5	0.0487077	0.130659	0.0456826	0.0184638	0.0853294
1307.98	0.0486104	0.130538	0.0456106	0.0184026	0.0851844
1308.46	0.0485137	0.130418	0.0455386	0.0183424	0.0850398
1308.95	0.0484173	0.130298	0.0454666	0.0182829	0.0848952
1309.43	0.048321	0.130178	0.0453942	0.018224	0.0847507
1309.91	0.0482252	0.130058	0.0453217	0.0181657	0.0846063
1310.39	0.048129	0.129938	0.0452483	0.0181077	0.0844616
1310.88	0.0480322	0.129816	0.0451737	0.0180496	0.0843161
1311.36	0.0479339	0.129692	0.0450969	0.017991	0.084169
1311.84	0.0478327	0.129564	0.0450168	0.017931	0.084019
1312.32	0.0477299	0.129434	0.0449346	0.0178703	0.0838674
1312.8	0.0476262	0.129301	0.0448511	0.0178093	0.0837152
1313.29	0.0475218	0.129166	0.0447664	0.0177479	0.0835625
1313.77	0.0474171	0.129028	0.0446813	0.0176863	0.0834101
1314.25	0.0473123	0.128889	0.0445955	0.0176246	0.0832578
1314.73	0.0472072	0.128747	0.0445093	0.0175627	0.0831057
1315.21	0.047102	0.128604	0.0444228	0.0175009	0.0829538
1315.7	0.0469973	0.128461	0.0443365	0.0174396	0.0828024
1316.18	0.0468925	0.128317	0.0442502	0.0173783	0.0826518
1316.66	0.046788	0.128169	0.0441638	0.0173165	0.0825021
1317.14	0.0466835	0.128017	0.0440774	0.0172542	0.0823535
1317.62	0.0465788	0.127862	0.0439909	0.0171914	0.0822059
1318.11	0.0464744	0.127702	0.0439044	0.0171276	0.0820598
1318.59	0.04637	0.127536	0.0438181	0.0170626	0.0819157
1319.07	0.046266	0.127361	0.0437321	0.0169955	0.0817745
1319.55	0.0461623	0.127172	0.0436465	0.0169251	0.081638
1320.04	0.0460589	0.126974	0.0435615	0.0168528	0.0815044
1320.52	0.0459559	0.126771	0.0434767	0.0167794	0.0813726
1321	0.0458529	0.126564	0.0433922	0.0167053	0.0812424
1321.48	0.0457501	0.126355	0.043308	0.0166312	0.081113
1321.96	0.0456474	0.126144	0.0432242	0.016557	0.0809844
1322.45	0.045545	0.125933	0.0431407	0.0164829	0.0808568
1322.93	0.0454429	0.12572	0.0430576	0.0164093	0.0807297
1323.41	0.0453411	0.125508	0.0429748	0.0163365	0.0806032
1323.89	0.0452396	0.125297	0.0428924	0.0162645	0.0804769
1324.38	0.0451382	0.125088	0.0428106	0.0161935	0.0803503
1324.86	0.0450369	0.124882	0.0427292	0.0161234	0.0802235
1325.34	0.0449357	0.124677	0.0426483	0.0160543	0.0800965
1325.82	0.0448342	0.124478	0.0425679	0.0159867	0.0799684
1326.3	0.0447328	0.124285	0.042488	0.0159206	0.0798389
1326.79	0.0446306	0.1241	0.0424087	0.0158565	0.0797067
1327.27	0.0445269	0.12393	0.0423297	0.015795	0.0795695
1327.75	0.0444227	0.12377	0.0422515	0.0157357	0.0794297
1328.23	0.0443184	0.123616	0.0421739	0.0156783	0.0792884
1328.71	0.0442144	0.123468	0.042097	0.0156231	0.0791463
1329.2	0.0441113	0.123324	0.0420212	0.01557	0.0790042
1329.68	0.0440087	0.123184	0.041946	0.0155188	0.0788621
1330.16	0.0439067	0.123048	0.0418717	0.0154696	0.0787198
1330.64	0.0438054	0.122914	0.0417979	0.0154219	0.0785778
1331.12	0.0437043	0.12278	0.0417244	0.0153748	0.0784361
1331.61	0.0436041	0.122649	0.0416516	0.0153297	0.0782953
1332.09	0.0435056	0.12252	0.0415801	0.0152872	0.0781558
1332.57	0.043409	0.122394	0.0415099	0.0152475	0.0780178
1333.05	0.0433139	0.122271	0.041441	0.0152105	0.0778811
1333.54	0.0432217	0.122151	0.0413739	0.0151773	0.077747
1334.02	0.0431328	0.122034	0.0413091	0.0151487	0.077616
1334.5	0.0430492	0.12192	0.0412478	0.0151264	0.0774899
1334.98	0.0429738	0.121812	0.0411919	0.0151139	0.0773718
1335.46	0.0429034	0.121706	0.0411393	0.0151075	0.0772586
1335.95	0.042836	0.121603	0.0410886	0.0151049	0.0771483
1336.43	0.0427708	0.121501	0.0410394	0.0151053	0.0770403
1336.91	0.0427064	0.121399	0.0409903	0.0151069	0.0769332
1337.39	0.0426429	0.121298	0.0409416	0.0151098	0.0768272
1337.87	0.0425801	0.121197	0.0408933	0.0151138	0.0767221
1338.36	0.0425177	0.121096	0.0408451	0.0151188	0.0766176
1338.84	0.0424555	0.120995	0.040797	0.0151245	0.076513
1339.32	0.0423926	0.120894	0.0407483	0.0151296	0.0764081
1339.8	0.042328	0.120791	0.0406981	0.0151331	0.0763021
1340.29	0.0422618	0.120684	0.0406462	0.0151346	0.0761951
1340.77	0.0421939	0.120576	0.0405928	0.0151343	0.0760872
1341.25	0.0421226	0.120461	0.0405362	0.0151297	0.0759769
1341.73	0.0420468	0.120341	0.0404758	0.0151197	0.0758635
1342.21	0.0419637	0.120211	0.0404091	0.0151005	0.0757453
1342.69	0.0418691	0.120065	0.0403324	0.0150664	0.0756187
1343.18	0.0417671	0.119909	0.0402495	0.0150232	0.0754872
1343.66	0.0416607	0.119747	0.0401627	0.0149745	0.0753525
1344.14	0.0415509	0.11958	0.040073	0.0149216	0.0752153
1344.62	0.0414395	0.119411	0.0399821	0.0148671	0.0750769
1345.11	0.0413264	0.119239	0.0398897	0.0148107	0.0749371
1345.59	0.0412117	0.119066	0.0397962	0.0147527	0.0747961
1346.07	0.0410964	0.118892	0.0397022	0.0146943	0.0746546
1346.55	0.0409813	0.118719	0.0396083	0.0146367	0.0745133
1347.03	0.0408668	0.118547	0.0395149	0.01458	0.0743722
1347.52	0.0407529	0.118376	0.0394225	0.0145247	0.0742312
1348	0.0406401	0.118207	0.0393311	0.0144712	0.0740903
1348.48	0.0405278	0.118039	0.0392406	0.014419	0.0739497
1348.96	0.0404178	0.117874	0.0391525	0.0143702	0.0738099
1349.44	0.0403107	0.117714	0.0390676	0.0143256	0.0736713
1349.93	0.0402083	0.117561	0.0389876	0.0142879	0.0735349
1350.41	0.0401138	0.117419	0.0389158	0.0142609	0.0734019
1350.89	0.0400241	0.117285	0.0388492	0.0142409	0.0732711
1351.37	0.0399378	0.117155	0.0387861	0.0142257	0.0731419
1351.86	0.0398543	0.11703	0.0387257	0.0142148	0.0730142
1352.34	0.0397726	0.116909	0.0386671	0.0142069	0.0728877
1352.82	0.0396928	0.116791	0.0386102	0.0142019	0.0727621
1353.3	0.0396149	0.116676	0.038555	0.0141998	0.0726376
1353.78	0.0395378	0.116563	0.0385006	0.0141997	0.0725134
1354.27	0.0394604	0.116452	0.0384459	0.0142006	0.0723885
1354.75	0.0393837	0.116342	0.0383916	0.014203	0.0722642
1355.23	0.0393082	0.116235	0.038338	0.0142074	0.072141
1355.71	0.0392339	0.116131	0.0382851	0.0142136	0.0720192
1356.19	0.0391609	0.116029	0.0382331	0.014222	0.0718987
1356.68	0.0390894	0.11593	0.0381818	0.0142322	0.0717804
1357.16	0.0390194	0.115833	0.038131	0.014244	0.0716646
1357.64	0.0389516	0.115739	0.0380809	0.0142572	0.0715531
1358.12	0.0388874	0.115647	0.0380318	0.0142718	0.0714487
1358.61	0.0388251	0.115557	0.0379833	0.0142876	0.0713482
1359.09	0.0387636	0.115469	0.0379348	0.0143047	0.0712495
1359.57	0.0387027	0.115383	0.0378859	0.014323	0.0711519
1360.05	0.0386411	0.1153	0.0378362	0.0143423	0.0710535
1360.53	0.0385792	0.115218	0.0377859	0.0143628	0.0709546
1361.02	0.038517	0.115138	0.0377347	0.0143843	0.0708552
1361.5	0.0384544	0.115059	0.037683	0.0144071	0.0707552
1361.98	0.0383922	0.114981	0.0376313	0.0144317	0.070655
1362.46	0.0383289	0.114904	0.0375784	0.0144573	0.0705528
1362.94	0.038263	0.114829	0.0375233	0.0144834	0.0704468
1363.43	0.0381944	0.114756	0.0374659	0.0145097	0.0703368
[truncated: 5,469 more rows]

## Sheet: Raman
53.0869	349.856	346.42	405.091	256.038	308.431		samples	ID	IG	Dband	Gband	ID/IG
54.4531	341.718	346.584	392.244	249.394	308.431		DC	8058.38	8313.38	1348.27	1587.36	0.969327
55.8193	334.337	339.502	378.415	244.84	308.431		SC-0.05	7686.15	8155.71	1334.61	1587.36	0.942426
57.1856	326.205	331.647	366.056	241.754	308.431		SC-0.1	7933.79	8544.13	1349.64	1592.82	0.928566
58.5518	318.538	328.807	358.137	238.78	308.431		SC-0.15	6513.36	7383.85	1333.24	1594.19	0.882109
59.918	313.105	329.141	352.125	235.465	308.431		SC-0.2	8258.21	8839.76	1342.8	1587.36	0.934212
61.2843	309.081	332.097	346.032	232.772	308.431
62.6505	305.313	335.196	339.682	230.916	308.431
64.0167	301.345	336.533	333.218	229.303	308.431
65.3829	297.211	336.609	326.647	227.636	308.431
66.7492	293.173	336.641	319.937	226.159	308.431
68.1154	289.562	336.648	313.193	224.683	308.431
69.4816	285.958	336.642	306.486	222.884	308.431
70.8478	281.815	336.337	300.545	220.812	308.431
72.2141	277.307	335.492	295.967	219.869	308.431
73.5803	273.362	333.748	292.389	221.182	308.431
74.9465	270.186	330.455	288.57	224.387	308.431
76.3127	267.581	329.817	284.841	226.563	308.431
77.679	268.496	327.795	280.585	227.709	308.431
79.0452	266.85	324.416	275.817	228.57	308.431
80.4114	262.278	320.825	270.285	229.229	308.431
81.7776	255.995	317.684	263.858	226.247	308.431
83.1439	249.036	314.567	257.547	222.578	308.431
84.5101	242.523	310.354	253.823	218.352	308.431
85.8763	240.129	305.044	252.685	214.666	308.431
87.2426	241.899	304.324	251.3	211.524	308.431
88.6088	242.982	308.62	249.47	208.583	308.431
89.975	242.829	312.549	247.54	206.124	308.431
91.3412	242.925	312.182	245.826	204.367	308.431
92.7075	243.975	308.85	244.558	203.018	308.431
94.0737	245.525	307.069	243.963	202.023	319.388
95.4399	247.133	306.838	244.041	199.862	327.345
96.8061	248.972	308.04	244.722	196.464	335.302
98.1724	251.405	310.698	246.139	193.332	331.605
99.5386	254.117	312.413	247.221	191.574	331.605
100.905	256.743	307.814	246.825	190.381	331.605
102.271	257.836	298.406	245.279	187.816	331.605
103.637	257.279	291.651	244.986	183.998	331.605
105.004	257.145	287.546	245.948	182.559	331.605
106.37	257.919	285.207	248.043	183.658	331.605
107.736	259.776	284.773	251.101	184.998	331.605
109.102	262.023	284.421	254.331	185.238	331.605
110.468	264.308	281.508	257.039	185.131	331.605
111.835	266.084	276.58	259.472	186.606	331.605
113.201	267.311	273.301	262.643	189.658	331.605
114.567	268.337	271.671	266.555	192.978	331.605
115.933	269.365	270.775	270.211	196.434	331.605
117.3	271.485	270.516	273.205	198.92	331.605
118.666	275.183	271.535	276.19	199.754	331.605
120.032	279.869	274.747	280.433	199.192	331.605
121.398	284.33	280.03	285.668	197.526	331.605
122.764	288.566	284.058	288.912	194.756	331.605
124.131	292.087	286.808	290.155	193.869	331.605
125.497	294.697	289.326	293.307	195.317	331.605
126.863	297.933	292.207	299.868	197.646	331.605
128.229	303.153	295.574	307.879	199.91	331.605
129.596	310.02	299.673	313.596	202.257	331.605
130.962	317.053	304.373	317.091	204.397	331.605
132.328	322.958	305.833	321.247	206.326	331.605
133.694	322.99	303.802	326.217	207.643	332.602
135.06	320.524	301.405	332.204	208.41	333.398
136.427	317.267	301.182	337.046	209.497	334.194
137.793	315.149	303.515	337.88	211.616	334.99
139.159	314.224	306.846	337.009	214.577	335.785
140.525	314.034	310.755	334.432	217.745	336.581
141.892	314.58	312.926	331.875	221.126	337.377
143.258	314.438	313.424	329.541	223.826	338.173
144.624	313.448	314.721	327.178	225.558	338.968
145.99	311.759	317.746	324.811	227.134	339.764
147.357	309.329	321.227	322.41	229.236	340.56
148.723	306.656	322.031	319.859	231.884	341.356
150.089	306.08	320.277	317.203	235.224	342.151
151.455	307.601	319.599	313.878	239.255	342.947
152.821	308.749	320.464	309.735	242.472	308.052
154.188	309.166	322.016	305.889	244.592	307.717
155.554	309.252	324.096	303.233	245.568	310.915
156.92	309.219	326.787	301.441	245.378	314.959
158.286	309.146	328.455	299.202	244.355	317.013
159.653	309.526	329.05	296.655	244.44	317.062
161.019	310.355	329.548	294.834	245.637	316.838
162.385	311.382	330.214	293.761	246.828	317.725
163.751	312.582	329.646	291.39	247.749	319.99
165.117	313.845	327.221	287.227	248.143	322.547
166.484	315.052	325.174	282.821	247.71	325.34
167.85	316.179	326.525	281.099	246.53	328.528
169.216	317.078	330.037	281.779	245.081	331.739
170.582	317.751	328.729	281.104	243.361	334.437
171.949	319.119	322.604	278.563	241.799	336.555
173.315	321.395	318.695	276.879	240.514	338.054
174.681	323.299	318.462	277.359	239.036	338.368
176.047	323.438	319.87	278.845	237.037	336.381
177.414	322.21	320.722	279.732	234.913	334.556
178.78	321.781	321.195	280.086	234.798	335.112
180.146	322.151	322.937	280.274	236.692	337.85
181.512	324.669	326.151	280.312	237.983	340.466
182.878	329.688	328.335	280.009	238.094	342.136
184.245	335.482	327.664	279.333	237.972	345.062
185.611	340.077	325.578	278.714	238.545	347.082
186.977	343.339	325.889	278.544	239.573	346.998
188.343	345.225	328.37	278.594	239.839	346.227
189.71	345.737	330.17	278.385	239.343	348.005
191.076	345.28	330.771	278.02	237.955	353.334
192.442	343.905	331.179	279.158	235.665	359
193.808	343.404	332.232	282.016	233.132	360.517
195.174	345.357	333.293	285.83	231.016	359.919
196.541	349.078	333.153	289.721	229.094	360.684
197.907	351.936	331.834	293.61	226.202	362.053
199.273	353.933	330.359	297.035	222.339	363.103
200.639	355.576	328.973	299.936	220.514	364.293
202.006	356.821	329.773	302.8	221.257	366.55
203.372	358.076	332.336	305.736	221.985	369.364
204.738	360.011	334.576	308.652	221.638	372.559
206.104	362.622	335.426	310.672	220.072	374.581
207.47	365.63	335.289	312.013	218.442	375.378
208.837	369.036	336.194	315.258	216.744	376.607
210.203	371.933	338.389	320.895	216.699	379.385
211.569	374.142	337.957	325.816	218.737	384.046
212.935	374.838	332.534	328.564	220.569	390.009
214.302	373.641	326.037	329.482	220.316	394.528
215.668	371.476	326.846	330.155	218.706	394.847
217.034	370.285	334.037	331.175	218.001	393.008
218.4	370.032	338.764	331.768	218.199	392.646
219.767	369.452	339.53	331.494	218.989	394.086
221.133	368.526	338.857	330.263	220.402	394.92
222.499	368.516	338.923	329.164	222.68	394.759
223.865	370.166	339.619	328.51	225.794	394.23
225.231	372.076	340.13	328.141	229.176	393.372
226.598	371.399	340.419	327.417	231.931	390.738
227.964	368.439	341.531	325.588	234.055	385.141
229.33	366.308	343.668	323.025	233.77	377.77
230.696	365.043	345.893	322.572	230.838	372.841
232.063	363.172	347.286	323.836	229.351	370.207
233.429	360.383	348.875	324.041	231.831	367.073
234.795	357.551	351.765	323.248	235.977	363.866
236.161	356.496	353.972	322.35	236.848	360.21
237.527	357.114	352.97	320.683	234.786	355.638
238.894	358.42	349.572	317.876	233.663	350.259
240.26	360.357	348.649	313.895	233.522	344.763
241.626	361.305	350.607	309.296	233.244	339.344
242.992	360.191	353.669	305.508	232.963	335.327
244.359	357.981	357.473	302.981	233.345	331.896
245.725	356.747	361.659	301.059	234.428	327.484
247.091	356.63	363.28	298.778	235.958	321.83
248.457	357.059	362.436	296.438	237.262	315.298
249.824	357.951	362.252	295.016	238.356	308.096
251.19	358.39	364.11	294.488	238.24	299.929
252.556	358.54	365.857	293.145	236.518	295.752
253.922	358.334	366.393	290.357	234.552	294.139
255.288	357.609	367.315	286.461	234.192	293.243
256.655	356.749	371.35	283.473	235.456	292.765
258.021	356.69	377.988	281.224	238.396	292.942
259.387	357.406	383.424	279.377	243.014	293.501
260.753	358.738	386.229	280.629	246.949	294.061
262.12	361.161	386.238	283.4	249.491	294.571
263.486	363.784	385.22	286.551	251.191	294.782
264.852	364.913	384.721	288.418	253.584	294.579
266.218	365.245	384.969	289.527	256.581	293.704
267.584	366.847	385.765	290.587	257.341	292.427
268.951	369.444	386.775	292.177	255.895	292.289
270.317	370.251	387.937	293.926	255.49	293.636
271.683	368.926	389.044	294.954	256.763	295.752
273.049	367.684	390.15	296.201	258.727	298.767
274.416	368.454	391.557	298.647	260.134	302.519
275.782	371.15	393.245	299.286	260.223	304.698
277.148	373.044	394.374	297.8	258.909	305.128
278.514	373.923	393.356	296.912	256.456	304.107
279.88	374.697	390.528	297.542	255.064	301.924
281.247	375.816	389.742	299.09	254.79	300.503
282.613	376.813	393.201	300.562	255.063	300.727
283.979	377.061	396.116	301.826	255.337	301.725
285.345	375.963	393.859	303.618	254.706	303.024
286.712	373.65	389.051	305.212	252.32	304.993
288.078	370.657	384.943	304.839	248.215	306.814
289.444	368.308	381.985	303.028	243.154	308.17
290.81	366.692	380.843	301.885	237.181	308.664
292.177	366.225	381.71	301.931	232.601	308.483
293.543	366.571	382.311	302.403	229.987	307.73
294.909	366.365	381.658	302.274	229.305	307.507
296.275	364.775	379.893	301.029	230.168	308.393
297.641	361.879	378.813	299.99	232.259	309.13
299.008	359.068	378.095	299.25	234.069	309.84
300.374	356.402	374.363	298.477	235.56	310.037
301.74	353.732	368.255	297.361	235.723	309.487
303.106	351.06	362.203	295.559	234.481	308.999
304.473	349.021	357.325	293.525	233.169	309.258
305.839	346.988	352.589	293.611	233.259	309.328
307.205	344.512	348.929	294.312	235.201	309.779
308.571	342.324	347.231	293.568	237.99	310.515
309.937	340.406	346.553	291.646	241.266	309.421
311.304	338.716	345.659	289.551	243.162	306.567
312.67	337.265	343.24	287.427	243.648	305.016
314.036	336.078	339.576	284.339	243.495	305.263
315.402	334.259	335.814	282.309	243.479	306.498
316.769	332.123	332.198	282.858	244.692	307.879
318.135	331.61	328.528	284.996	247.801	308.456
319.501	332.514	324.415	287.031	252.452	310.617
320.867	333.524	320.123	288.788	256.296	314.465
322.234	334.409	316.913	290.716	259.234	317.296
323.6	334.908	315.745	293.156	261.738	317.944
324.966	334.829	317.017	296.345	263.682	318.553
326.332	333.377	318.86	299.993	264.485	320.514
327.698	331.111	318.095	303.636	264.372	322.979
329.065	330.263	318.167	307.49	264.125	322.882
330.431	332.33	320.937	310.86	265.499	319.63
331.797	335.896	324.921	313.964	268.236	316.595
333.163	338.358	328.658	317.282	270.583	314.555
334.53	340.166	332.053	320.224	272.435	314.097
335.896	343.64	334.755	321.359	273.382	314.47
337.262	347.756	334.46	321.835	272.639	315.866
338.628	350.546	333.127	322.086	270.399	317.256
339.994	350.491	332.556	322.223	268.298	318.103
341.361	348.541	333.255	322.803	266.569	320.762
342.727	347.063	334.319	323.264	265.88	325.028
344.093	346.335	335.155	322.732	265.068	327.794
345.459	345.699	336.366	321.566	264.348	328.301
346.826	345.062	338.054	321.584	263.063	328.191
348.192	345.026	338.425	323.353	262.877	327.32
349.558	345.803	338.578	326.873	265.094	325.689
350.924	348.257	339.714	329.74	267.749	326.175
352.29	351.905	341.224	330.871	267.787	329.093
353.657	355.42	341.755	331.858	265.675	330.245
355.023	356.966	341.328	334.289	264.505	329.012
356.389	356.989	341.838	338.104	264.607	324.964
357.755	357.144	344.695	342.466	262.958	319.87
359.122	357.474	348.384	347.57	258.339	316.754
360.488	359.255	351.791	351.61	254.106	316.732
361.854	362.148	354.024	353.687	253.625	318.644
363.22	364.602	355.047	354.546	255.96	319.121
364.587	365.088	355.129	355.307	258.979	318.677
365.953	363.841	354.127	356.58	262.576	321.498
367.319	361.866	352.132	357.748	266.052	327.941
368.685	359.425	350.633	357.177	269.527	332.878
370.051	358.215	348.669	354.605	272.599	335.025
371.418	358.349	345.785	352.32	274.682	335.74
372.784	359.02	345.144	350.871	276.599	336.759
374.15	360.875	345.928	349.377	278.873	338.625
375.516	363.502	345.964	348.12	280.931	339.761
376.883	363.891	343.994	347.967	279.633	340.008
378.249	360.695	339.826	349.335	274.511	338.729
379.615	356.816	333.83	352.155	269.71	337.005
380.981	355.56	328.542	356.931	267.671	336.72
382.347	356.157	326.368	362.539	268.516	338.326
383.714	355.648	325.478	366.6	270.286	341.941
385.08	354.21	323.823	369.322	272.386	346.689
386.446	353.884	321.446	371.446	276.271	351.885
387.812	355.52	319.645	374.057	282.104	354.423
389.179	358.467	319.201	377.481	286.18	354.344
390.545	361.625	319.541	380.297	286.57	356.808
391.911	365.712	320.196	380.98	284.711	362.547
393.277	371.307	321.165	381.732	282.497	368.615
394.644	377.088	321.42	382.553	279.943	373.045
396.01	382.161	323.502	381.832	277.885	375.957
397.376	385.983	326.947	379.937	276.273	378.595
398.742	387.289	330.734	378.128	275.183	381.096
400.108	385.752	332.965	376.916	274.764	383.372
401.475	383.113	332.838	375.767	275.5	384.911
402.841	381.679	331.618	374.053	276.589	385.841
404.207	381.286	330.829	371.578	277.17	387.028
405.573	380.292	331.969	369.707	278.738	388.42
406.94	380.28	335.933	369.342	281.68	388.847
408.306	380.494	338.978	369.749	284.133	388.016
409.672	379.473	339.579	369.858	285.741	386.073
411.038	377.593	339.442	369.033	285.19	383.019
412.404	376.865	340.052	367.843	282.235	382.952
413.771	378.86	339.712	367.725	278.879	386.4
415.137	382.778	338.271	368.14	276.763	389.647
416.503	386.354	336.185	366.802	274.882	390.276
417.869	387.814	332.556	365.921	272.568	388.896
419.236	387.217	328.656	366.534	270.235	386.934
420.602	385.424	326.473	366.851	267.826	384.62
421.968	383.291	326.718	365.58	265.799	382.209
423.334	382.004	328.837	363.397	266.024	379.642
424.701	382.048	331.495	361.662	268.527	377.135
426.067	381.869	332.553	359.413	271.16	374.857
427.433	379.973	333.558	354.706	273.931	372.947
428.799	378.602	336.338	349.154	275.528	371.724
430.165	378.646	336.729	345.558	274.129	371.021
431.532	379.571	333.696	343.554	270.718	369.859
432.898	380.892	329.165	340.61	267.962	368.143
434.264	382.03	324.536	336.212	266.178	366.52
435.63	382.172	320.445	332.799	264.863	365.13
436.997	381.18	317.113	332.132	263.691	364.377
438.363	379.851	314.453	331.949	262.141	363.923
439.729	377.586	311.983	331.926	260.874	363.278
441.095	372.623	308.48	333.672	261.603	362.563
442.461	366.104	303.391	334.288	263.763	362.005
443.828	360.15	298.174	332.641	265.899	361.061
445.194	356.205	294.222	330.481	267.135	359.715
446.56	354.008	291.152	329.329	267.994	358.64
447.926	352.359	288.523	329.023	268.719	358.023
449.293	350.741	287.4	328.388	268.871	356.558
450.659	349.358	285.921	326.162	269.478	353.803
452.025	348.266	281.97	322.938	268.875	352.144
453.391	348.366	279.529	319.692	265.24	354.608
454.758	348.177	279.93	317.792	259.8	359.715
456.124	346.942	281.283	317.286	253.531	359.7
457.49	345.648	282.331	316.891	248.969	354.563
458.856	345.166	283.518	316.092	246.845	352.259
460.222	344.506	284.688	315.673	247.457	353.626
461.589	342.047	285.383	316.1	249.572	356.05
462.955	338.95	286.488	315.284	249.622	358.168
464.321	337.475	287.874	314.321	247.305	359.485
465.687	335.206	288.113	315.432	244.666	359.35
467.054	331.742	287.907	316.204	243.61	358.044
468.42	329.589	288.115	315.105	243.691	356.813
469.786	329.596	289.885	312.661	242.398	355.655
471.152	329.371	292.994	310.356	238.899	353.351
472.518	326.626	294.1	310.483	234.709	349.826
473.885	323.317	290.601	313.546	231.878	346.873
475.251	322.863	287.345	316.602	231.38	345.372
476.617	323.024	286.918	317.574	232.675	344.588
477.983	321.56	286.954	318.636	234.492	343.503
479.35	318.919	287.794	320.566	234.608	342.267
480.716	315.813	289.41	321.959	233.767	341.714
482.082	312.899	290.802	322.137	235.111	341.844
483.448	311.009	291.69	321.764	239.319	343.326
484.814	310.218	293.093	320.226	243.996	346.19
486.181	309.561	295.716	316.289	247.814	348.256
487.547	308.511	299.183	313.666	250.612	348.481
488.913	308.829	300.802	314.491	251.115	346.761
490.279	309.404	300.452	316.327	249.372	342.751
491.646	308.361	302.43	316.854	249.008	337.271
493.012	307.594	306.248	316.789	250.684	335.532
494.378	308.938	308.235	318.062	252.684	337.535
495.744	312.017	307.698	320.884	253.801	338.905
497.111	315.257	307.02	324.302	254.14	338.98
498.477	318.194	306.506	327.9	254.186	338.093
499.843	319.964	306.709	330.892	254.362	336.666
501.209	319.665	309.474	333.993	255.257	335.615
502.575	319.609	314.061	338.406	257.128	336.022
503.942	320.046	316.637	341.777	258.977	337.913
505.308	320.245	317.477	343.773	259.874	341.339
506.674	320.236	318.269	344.399	260.171	346.3
508.04	321.195	319.533	343.599	260.469	350.189
509.407	323.573	320.283	341.284	259.639	352.926
510.773	325.502	319.203	338.458	256.361	355.155
512.139	325.198	316.4	338.182	254.009	357.076
513.505	325.26	315.236	340.101	254.106	358.16
514.871	327.771	315.315	342.256	253.819	357.832
516.238	330.174	313.769	343.976	252.165	356.599
517.604	330.103	312.391	344.911	250.227	356.487
518.97	329.1	313.157	344.939	248.961	357.508
520.336	330.235	315.489	344.512	248.508	357.413
521.703	333.192	318.439	345.149	249.031	355.986
523.069	334.675	322.923	346.587	250.169	355.015
524.435	334.919	326.639	348.73	251.331	355.472
525.801	335.875	327.955	350.895	252.926	356.283
527.168	336.89	327.775	351.993	255.425	356.064
528.534	337.561	327.404	352.655	258.183	354.828
529.9	337.749	326.302	353.819	260.02	353.403
531.266	337.282	325.305	356.095	259.87	352.068
532.632	336.358	325.243	358.978	257.752	350.306
533.999	335.322	327.813	361.241	254.716	347.978
535.365	335.215	332.492	363.196	251.875	346.066
536.731	336.718	334.58	365.002	250.762	345.201
538.097	340.592	333.406	365.557	251.597	344.385
539.464	344.814	331.629	364.409	254.06	342.613
540.83	346.527	330.619	362.484	255.033	340.055
542.196	344.382	330.103	360.149	254.731	336.854
543.562	339.738	330.814	358.425	256.113	332.962
544.928	335.928	332.222	357.076	259.348	330.18
546.295	333.807	332.121	353.975	262.357	328.523
547.661	334.056	330.39	348.694	264.12	327.671
549.027	336.505	329.854	345.141	264.401	327.409
550.393	338.4	329.984	344.158	262.783	327.118
551.76	338.926	329.634	344.996	262.13	326.746
553.126	338.919	329.189	346.844	263.197	326.966
554.492	338.433	330.07	348.546	263.703	328.036
555.858	336.757	333.258	348.297	262.413	329.716
557.224	335.068	337.354	346.386	259.639	331.243
558.591	334.396	338.528	345.6	256.899	332.565
559.957	336.3	336.864	346.282	255.634	333.475
561.323	340.552	335.589	347.422	257.192	334.075
562.689	343.711	334.988	348.641	261.193	336.256
564.056	343.408	335.85	349.367	265.625	340.376
565.422	341.416	338.542	349.236	269.025	345.729
566.788	341.276	341.594	348.567	270.835	352.316
568.154	342.501	343.298	347.429	271.28	359.418
569.521	343.067	344.467	346.205	271.452	364.357
570.887	342.79	347.625	346.664	271.731	367.302
572.253	342.333	352.681	348.673	271.548	369.834
573.619	342.115	357.475	349.533	271.007	372.056
574.985	342.94	361.59	348.748	271.057	374.248
576.352	344.78	363.64	348.316	271.536	376.52
577.718	347.509	363.567	349.529	272.514	378.898
579.084	350.954	362.147	350.817	276.669	381.2
580.45	354.581	359.373	349.676	281.262	383.432
581.817	357.191	355.75	347.139	283.453	385.637
583.183	358.27	353.384	345.849	284.586	387.304
584.549	357.191	352.196	345.491	286.157	388.438
585.915	354.495	352.22	345.924	288.396	389.038
587.281	352.313	353.502	347.301	290.858	390.101
588.648	350.664	354.299	347.445	292.764	391.939
590.014	350.399	354.227	345.55	292.706	394
591.38	352.347	353.78	344.5	291.49	395.522
592.746	354.348	353.237	346.665	290.929	395.907
594.113	354.615	353.296	350.569	289.87	395.282
595.479	353.396	354.807	353.534	288.711	393.98
596.845	353.261	357.378	355.823	289.05	392.987
598.211	354.549	359.465	357.403	290.594	392.431
599.578	356.398	361.098	358.341	291.771	390.881
600.944	358.443	361.45	359.684	291.864	388.039
602.31	361.339	360.248	361.494	291.589	385.84
603.676	365.373	359.984	363.031	291.207	384.884
605.042	368.218	362.147	364.811	290.911	384.542
606.409	368.787	365.375	366.581	291.268	385.208
607.775	367.625	368.021	367.33	289.611	385.442
609.141	366.288	369.769	367.134	285.905	383.649
610.507	366.411	369.675	365.757	282.937	380.929
611.874	369.08	367.919	363.244	281.115	378.912
613.24	373.497	366.8	360.856	279.359	377.539
614.606	377.461	366.362	358.624	277.534	376.324
615.972	381.313	365.648	357.176	276.507	375.188
617.339	385.521	364.649	356.994	276.253	373.715
618.705	389.182	363.505	357.869	275.931	371.932
620.071	391.466	361.772	358.975	274.879	370.508
621.437	392.187	360.464	358.966	272.672	369.786
622.803	391.538	361.587	356.679	270.451	369.714
624.17	390.472	365.042	353.245	269.713	370.188
625.536	389.062	369.365	351.615	269.374	370.879
626.902	388.041	374.382	351.633	267.938	370.837
628.268	387.546	378.336	354.187	265.778	370.086
629.635	387.8	381.223	359.423	264.131	369.85
631.001	388.529	383.49	363.963	263.07	370.549
632.367	389.911	385.373	366.851	262.558	371.532
633.733	392.133	387.162	369.399	263.639	372.436
635.099	395.095	388.853	372.178	265.744	375.441
636.466	398.659	390.706	374.041	267.91	380.95
637.832	402.177	393.341	373.943	270.017	385.793
639.198	405.037	396.186	372.532	270.482	386.342
640.564	407.608	395.815	372.148	269.277	383.616
641.931	409.9	392.245	372.809	268.285	380.721
643.297	411.765	392.046	372.624	268.313	378.069
644.663	412.438	395.657	371.406	268.098	378.01
646.029	412.52	401.11	371.391	266.886	381.385
647.395	412.538	407.532	373.429	265.56	385.856
648.762	411.889	412.814	374.973	264.819	389.626
650.128	410.648	415.565	374.071	265.09	392.463
651.494	409.53	416.924	371.805	266.727	394.519
652.86	408.964	418.77	369.932	268.414	396.002
654.227	409.299	421.28	368.666	268.5	397.552
655.593	410.219	425.248	369.132	267.271	399.441
656.959	409.73	430.675	371.334	266.56	401.594
658.325	407.794	435.589	373.154	267.385	403.784
659.692	406.422	439.922	374.497	268.915	405.787
661.058	405.895	442.79	374.563	269.602	407.634
662.424	405.208	443.901	373.134	268.667	409.141
663.79	404.103	444.664	371.927	267.883	410.881
665.156	403.445	446.203	372.3	268.216	412.259
666.523	403.568	447.876	373.745	267.581	412.697
667.889	404.26	448.482	375.343	267.412	413.058
669.255	404.643	448.35	377.254	269.144	414.415
670.621	404.558	449.39	380.196	271.541	416.034
671.988	405.378	451.605	384.169	273.403	414.244
673.354	407.169	453.371	383.787	275.291	408.844
674.72	409.03	454.644	378.817	277.397	406.13
676.086	410.836	456.772	374.936	278.292	408.821
677.452	411.844	460.078	373.907	277.794	413.532
678.819	411.276	462.793	374.587	278.548	418.166
680.185	410.011	463.741	376.215	280.212	421.697
681.551	409.537	462.492	377.93	281.832	422.798
682.917	409.672	458.209	378.218	284.616	422.07
684.284	409.626	452.329	377.12	287.007	421.173
685.65	409.386	451.636	374.595	287.186	420.602
687.016	409.693	456.089	370.664	286.437	421.262
688.382	410.548	457.856	368.759	287.118	422.863
689.748	411.31	456.5	369.07	289.571	423.701
691.115	411.703	454.922	369.637	291.96	423.628
692.481	411.502	454.227	369.655	292.74	423.922
693.847	410.883	453.408	368.601	292.787	424.061
695.213	410.665	451.899	366.589	294.234	424.548
696.58	411.476	450.069	365.59	296.563	425.746
697.946	412.508	448.143	367.774	298.895	425.415
699.312	411.962	445.973	371.817	299.887	422.847
700.678	410.098	443.116	373.872	299.21	420.174
702.045	409.269	439.643	374.041	297.862	420.391
703.411	409.473	436.732	374.38	297.175	422.484
704.777	409.794	434.411	374.954	298.577	422.448
706.143	410.112	433.393	374.661	301.671	419.914
707.509	410.233	433.942	373.176	303.342	419.005
708.876	410.113	436.02	371.088	302.36	421.086
710.242	409.72	439.472	368.606	299.889	424.11
711.608	409.026	443.136	366.297	298.305	424.779
712.974	408.354	445.525	365.1	299.619	423.092
714.341	408.291	446.726	364.383	302.791	421.414
715.707	408.95	446.946	362.078	305.274	418.961
717.073	410.943	446.343	358.327	305.185	415.865
718.439	414.269	447.361	356.79	303.467	413.307
719.805	415.597	450.048	357.557	302.074	412.352
721.172	414.859	451.971	358.098	301.113	412.354
722.538	414.038	452.523	357.458	299.418	411.87
723.904	413.588	451.872	356.116	296.481	410.285
725.27	414.455	451.111	354.853	293.217	409.807
726.637	417.388	452.692	354.851	290.841	411.934
728.003	421.017	458.006	357.158	290.398	415.527
729.369	423.371	466.187	360.546	291.358	418.808
730.735	424.795	473.69	363.291	292.622	420.808
732.102	426.463	479.136	365.791	293.045	420.535
733.468	428.277	480.931	368.213	292.403	418.518
734.834	428.692	479.7	370.466	291.913	417.717
736.2	427.706	480.594	371.311	292.78	419.357
737.566	428.632	483.662	370.642	294.927	421.339
738.933	431.933	484.209	372.158	296.615	421.265
740.299	435.354	482.376	376.942	296.067	420.889
741.665	437.863	483.266	380.394	294.71	423.352
743.031	439.262	487.912	379.22	294.066	427.727
744.398	439.563	493.536	376.065	293.644	430.607
745.764	439.728	498.463	375.142	293.657	432.411
747.13	441.478	502.542	376.251	293.491	434.7
748.496	444.453	504.944	378.237	292.7	436.595
749.862	446.213	506.034	381.202	292.702	437.379
751.229	446.646	507.018	385.665	294.334	438.218
752.595	445.881	507.875	391.488	296.494	441.573
753.961	444.074	507.954	396.111	297.793	447.702
755.327	443.908	507.148	399.294	298.04	454.233
756.694	445.519	505.736	402.548	298.661	459.587
758.06	446.813	504.223	405.961	300.104	465.011
759.426	447.007	502.756	408.052	301.472	471.543
760.792	446.679	501.289	408.777	303.302	477.32
762.159	446.29	500.222	409.54	305.577	480.328
763.525	446.317	499.26	410.865	306.961	481.905
764.891	447.57	497.845	412.24	305.774	483.641
766.257	449.664	495.442	412.017	303.223	484.603
767.623	452.366	492.672	410.456	301.966	484.864
768.99	455.664	493.613	409.336	301.838	485.82
770.356	457.734	498.404	408.875	301.373	488.127
771.722	458.215	500.379	408.528	300.621	490.518
773.088	457.105	498.199	407.866	300.331	491.159
774.455	454.646	495.431	406.484	300.636	490.275
775.821	451.546	492.377	405.498	302.198	490.91
777.187	448.259	489.583	404.669	304.948	492.5
778.553	444.961	490.246	403.038	307.086	492.256
779.919	441.604	492.322	401.708	307.441	490.462
781.286	438.788	489.844	402.142	307.635	488.678
782.652	437.874	484.968	403.684	309.063	487.029
784.018	438.161	486.452	403.433	310.727	485.702
785.384	436.034	493.465	401.52	310.983	485.965
786.751	431.591	496.613	401.172	310.046	487.551
788.117	427.811	494.231	403.122	309.835	487.892
789.483	424.953	490.415	405.658	311.126	485.986
790.849	422.896	487.19	407.794	312.958	484.158
792.215	421.941	486.843	408.665	313.745	483.679
793.582	422.36	489.673	408.33	314.985	482.717
794.948	423.524	493.639	406.507	318.458	480.245
796.314	423.955	497.109	402.835	322.781	476.927
797.68	423.093	499.751	399.67	325.015	474.681
799.047	421.902	501.698	400.366	325.204	472.975
800.413	422.797	503.348	403.299	326.205	470.238
801.779	425.203	505.553	404.872	328.164	467.294
803.145	424.511	508.874	405.219	330.661	466.162
804.512	420.715	514.365	406.918	333.645	466.737
805.878	418.037	521.334	410.769	335.732	466.926
807.244	417.203	525.25	416.208	335.996	465.86
808.61	416.995	525.685	422.054	335.498	465.111
809.976	416.974	528.934	427.01	334.775	466.373
811.343	416.848	535.969	431.803	334.231	468.524
812.709	415.993	541.822	436.501	335.481	468.446
814.075	414.295	543.499	440.313	338.339	469.183
815.441	412.781	542.501	442.74	340.223	473.6
816.808	411.876	543.685	443.317	340.108	477.869
818.174	412.139	547.609	443.036	340.374	479.569
819.54	413.08	551.15	444.359	342.194	480.502
820.906	414.386	553.793	447.076	344.385	481.519
822.273	416.042	556.226	450.341	345.795	482.012
823.639	417.3	558.591	453.967	346.285	482.609
825.005	418.145	561.681	456.497	346.865	484.864
826.371	420.682	566.568	457.225	349.328	488.422
827.737	424.702	571.285	457.649	352.985	490.958
829.104	428.668	572.724	458.718	355.223	490.865
830.47	431.715	572.723	458.998	356.19	489.924
831.836	433.557	575.01	457.583	355.985	488.739
833.202	436.008	578.49	455.298	353.982	486.648
834.568	440.148	581.667	452.69	351.713	485.922
835.935	444.666	585.397	450.943	350.715	487.531
837.301	448.363	588.017	451.783	350.55	490.667
838.667	450.463	587.877	453.876	352.25	493.694
840.033	451.559	584.92	455.745	355.303	494.01
841.4	451.902	581.445	457.598	356.411	491.488
842.766	451.322	581.732	457.573	355.456	489.238
844.132	452.082	585.218	454.443	355.875	489.052
845.498	455.225	587.497	450.844	358.167	489.71
846.865	458.807	588.143	448.755	358.6	490.909
848.231	461.772	589.872	446.764	356.41	493.349
849.597	464.529	591.411	444.126	354.931	496.029
850.963	468.454	590.213	440.617	356.002	495.9
852.329	473.711	589.8	435.249	357.799	492.731
853.696	478.295	593.327	430.515	358.171	490.663
855.062	481.291	596.206	429.144	357.856	492.417
856.428	482.723	595.705	428.789	357.916	495.909
857.794	483.52	594.353	427.45	358.133	497.91
859.161	484.664	594.52	425.162	357.862	498.036
860.527	485.745	596.784	422.546	357.252	497.631
861.893	486.394	600.399	420.51	357.29	497.244
863.259	486.815	604.451	419.584	358.043	496.904
864.626	486.389	608.163	418.825	359.921	497.44
865.992	484.787	610.382	418.614	363.606	500.181
867.358	485.233	611.3	419.55	366.322	504.083
868.724	488.592	611.082	418.57	366.408	508.452
870.09	492.037	610.36	416.122	366.038	512.817
871.457	495.477	610.011	414.67	366.947	514.886
872.823	499.595	609.962	413.707	368.283	515.753
874.189	502.294	611.11	413.415	369.17	516.455
875.555	502.781	613.13	415.03	370.215	517.247
876.922	501.553	614.375	418.428	373.069	519.88
878.288	500.02	614.798	422.65	377.167	526.494
879.654	500.655	615.703	426.754	378.669	535.564
881.02	502.717	617.361	428.78	377.51	542.442
882.386	502.809	618.523	428.699	376.469	545.742
883.753	500.577	619.251	429.396	376.024	547.719
885.119	499.111	621.449	432.158	375.162	550.623
886.485	499.818	624.063	435.332	373.47	554.2
887.851	502.215	623.332	438.568	371.707	555.923
889.218	505.112	622.411	441.439	370.47	556.463
890.584	507.981	625.305	442.925	369.988	557.886
891.95	510.171	630.453	444.413	371.168	558.365
893.316	510.814	634.502	447.121	372.782	557.642
894.682	510.77	634.49	451.18	373.117	557.775
896.049	509.918	632.811	456.695	373.285	559.14
897.415	508.356	633.92	463.565	373.375	560.717
898.781	508.193	636.699	469.241	372.859	563.611
900.147	510.77	638.122	472.638	372.145	567.997
901.514	513.96	639.132	475.994	371.43	571.163
902.88	515.758	641.541	480.025	370.915	572.35
904.246	517.07	643.92	483.205	370.53	573.854
905.612	517.713	644.872	486.302	369.366	576.903
906.979	516.719	645.581	491.099	367.449	581.387
908.345	515.483	646.252	495.948	366.894	586.4
909.711	514.872	646.264	500.149	367.619	590.542
911.077	515.3	646.869	503.699	368.404	593.633
912.443	516.973	647.367	506.265	369.037	595.929
913.81	519.774	647.762	511.031	370.324	598.552
915.176	520.964	648.943	516.399	373.121	600.475
916.542	520.07	650.14	519.651	376.924	600.868
917.908	519.847	652.766	522.682	381.106	602.174
919.275	520.524	656.417	526.028	385.158	605.409
920.641	521.172	658.744	528.952	387.319	608.68
922.007	521.194	660.136	531.311	387.843	610.178
923.373	521.07	662.642	533.057	388.297	611.242
924.739	521.953	666.275	534.674	388.846	615.17
926.106	523.584	669.3	536.881	390.624	621.902
927.472	524.024	671.413	538.841	393.533	627.807
928.838	523.026	674.128	539.362	395.1	631.364
930.204	523.188	677.568	539.604	394.697	633.436
931.571	527.192	681.25	541.029	394.648	635.43
932.937	533.094	686.592	543.366	397.106	637.884
934.303	536.555	691.211	546.847	400.78	641.311
935.669	537.517	692.502	551.47	403.619	643.741
937.036	537.038	691.963	555.875	406.011	643.586
938.402	535.653	689.254	557.768	408.096	643.22
939.768	534.787	687.286	556.748	409.712	645.525
941.134	535.755	688.762	555.109	410.721	649.215
942.5	538.38	690.266	553.665	410.979	650.196
943.867	542.568	689.039	552.736	411.999	648.681
945.233	547.748	686.561	552.641	413.793	647.533
946.599	551.277	685.18	552.709	414.328	647.424
947.965	551.236	685.519	553.151	413.353	649.635
949.332	549.459	687.827	556.128	414.01	654.586
950.698	549.651	692.084	561.805	417.025	659.45
952.064	553.45	696.31	566.846	419.891	662.698
953.43	559.624	698.348	569.216	421.464	665.74
954.797	565.629	699.352	569.85	421.912	669.924
956.163	570.465	700.666	569.832	421.216	674.7
957.529	574.481	703.163	569.708	420.8	677.44
958.895	577.308	709.614	571.721	421.978	678.514
960.261	579.479	719.125	577.462	423.007	680.726
961.628	581.084	727.562	583.187	422.748	683.209
962.994	582.335	733.149	586.424	422.327	683.823
964.36	583.751	735.986	588.984	423.199	684.124
965.726	586.066	738.235	592.06	425.417	687.634
967.092	589.673	740.581	595.867	428.547	693.611
968.459	594.174	741.804	600.546	432.572	700.112
969.825	599.554	742.55	605.598	436.995	706.854
971.191	605.88	744.527	610.631	441.776	712.893
972.557	612.252	747.495	616.511	444.138	718.213
973.924	616.987	750.057	623.771	443.914	723.748
975.29	619.469	752.979	630.518	444.615	729.344
976.656	622.412	757.797	635.008	447.07	733.915
978.022	629.213	762.469	637.964	449.944	738.085
979.388	635.986	765.755	640.594	453.208	743.767
980.755	638.797	769.706	643.162	457.379	749.608
982.121	642.108	771.305	647.048	462.004	754.977
983.487	648.625	771.338	654.408	467.437	763.044
984.853	657.287	776.457	664.809	474.167	772.027
986.22	665.186	784.721	675.927	481.577	777.68
987.586	670.743	792.666	687.048	488.679	781.807
988.952	675.579	800.83	697.911	495.341	787.892
990.318	680.516	808.845	706.654	502.01	795.001
991.685	686.28	815.863	713.761	508.651	801.72
993.051	693.684	822.362	720.074	512.616	809.152
994.417	702.516	828.518	724.904	513.952	818.373
995.783	712.369	833.406	728.663	515.102	828.445
997.149	722.482	837.623	733.157	516.18	837.069
998.516	731.243	844.044	740.118	518.5	844.586
999.882	737.194	852.926	748.903	522.274	853.83
1001.25	741.535	862.024	758.477	527.333	865.538
1002.61	746.555	869.801	768.694	533.435	876.052
1003.98	752.312	873.954	777.059	540.113	883.862
1005.35	758.7	875.374	782.712	547.327	890.103
1006.71	766.916	878.257	789.81	553.142	895.797
1008.08	776.458	883.841	799.774	556.069	901.601
1009.45	786.32	891.18	809.838	558.115	907.815
1010.81	796.226	897.224	817.778	561.594	914.447
1012.18	807.144	902.613	823.892	566.159	921.213
1013.54	818.361	909.458	830.359	570.999	927.707
1014.91	828.589	916.239	837.995	576.364	936.141
1016.28	838.118	922.35	846.685	582.883	947.513
1017.64	847.898	929.042	855.54	590.04	959.82
1019.01	858.51	937.975	862.17	594.641	971.784
1020.38	868.989	948.076	867.165	596.8	978.919
1021.74	879.392	956.447	874.214	600.505	981.783
1023.11	891.964	963.201	883.856	605.874	988.942
1024.47	905.822	970.032	894.474	611.965	1001.44
1025.84	916.325	978	905.716	618.874	1013.74
1027.21	923.219	989.942	915.845	625.533	1024.15
1028.57	931.148	1005.36	924.56	631.695	1032.69
1029.94	941.23	1016.76	932.232	637.582	1039.5
1031.31	950.394	1022.54	938.171	643.158	1045.9
1032.67	957.909	1027.18	942.977	647.677	1051.88
1034.04	966.972	1034.75	948.258	650.769	1058.51
1035.4	978.616	1045	955.301	654.628	1067.61
1036.77	990.66	1054.78	963.393	661.51	1077.88
1038.14	1000.49	1062.99	972.375	669.095	1087.92
1039.5	1007.61	1069.51	982.287	673.96	1098.91
1040.87	1014.99	1075.03	991.806	677.246	1111.28
1042.23	1023.29	1080.71	1001.44	681.353	1124.32
1043.6	1031.94	1086.07	1011.73	685.904	1138.02
1044.97	1041.66	1092.61	1022.02	689.229	1152.19
1046.33	1051.02	1101.35	1032.13	691.553	1165.46
1047.7	1059.29	1110.82	1041.94	695.3	1178.13
1049.07	1069.4	1119.98	1051.69	700.411	1191.01
1050.43	1082.57	1129.61	1061.61	705.097	1203.77
1051.8	1096.58	1140.21	1071.43	709.436	1214.09
1053.16	1109.69	1148.74	1081.5	715.11	1221.87
1054.53	1122.01	1154.57	1093	722.284	1231.69
1055.9	1134.49	1162.69	1106.04	729.184	1243.73
1057.26	1147.2	1174.74	1119.4	735.425	1258.89
1058.63	1159.41	1188.34	1131.3	742.242	1277.59
1060	1170.72	1202.87	1141.97	750.063	1294.21
1061.36	1181.89	1217.58	1152.37	758.294	1306.9
1062.73	1193.57	1232.37	1163.61	766.732	1318.72
1064.09	1204.08	1246.44	1176.91	774.323	1330.17
1065.46	1213.04	1258.96	1192.12	780.121	1342.7
1066.83	1220.74	1270.89	1207.47	785.521	1358.12
1068.19	1228.63	1282.51	1222.97	792.703	1375.83
1069.56	1240.31	1293.78	1238.73	801.209	1394.65
1070.93	1254.56	1306.28	1252.08	809.408	1413.14
1072.29	1268.6	1319.88	1263.32	817.272	1429.72
1073.66	1283.54	1331.53	1276.01	825.433	1444.75
1075.02	1300.63	1342.04	1290.36	833.727	1457.6
1076.39	1319.39	1357.2	1305.72	841.934	1468.95
1077.76	1336.15	1375.42	1321.25	850.338	1482.78
1079.12	1350.73	1390.41	1336.28	862.072	1498.87
1080.49	1367.14	1402.93	1351.5	877.205	1514.44
1081.86	1385.84	1417.24	1367.64	891.236	1529.3
1083.22	1402.32	1433.45	1384.49	903.883	1542.01
1084.59	1415.71	1452.43	1400.88	915.19	1552.43
1085.95	1431.1	1474.37	1416.04	925.247	1566.53
1087.32	1450.62	1496.22	1429.21	935.967	1586.28
1088.69	1469.17	1516.42	1440.64	947.466	1605.3
1090.05	1484.99	1533.09	1451.67	961.638	1620.91
1091.42	1500.64	1546.6	1462.98	979.325	1636.18
1092.79	1517.37	1561.44	1475.59	997.045	1652.94
1094.15	1537.09	1580.09	1490.53	1013.09	1669.84
1095.52	1560.26	1600.15	1508.32	1028.59	1686.1
1096.88	1582.4	1619.36	1528.7	1043.96	1701.87
1098.25	1601.38	1640.07	1549.13	1059.42	1717.51
1099.62	1619.49	1663.36	1566.06	1074.58	1733.31
1100.98	1637.97	1686.95	1582	1089.32	1749.41
1102.35	1656.26	1709.66	1602.32	1104.28	1765.5
1103.72	1675.45	1731.3	1625.88	1120.1	1781.11
1105.08	1696.07	1749.06	1647.89	1137.9	1796.79
1106.45	1717.8	1763.74	1668.31	1157.4	1814.43
1107.81	1739.79	1780.05	1689.36	1175.64	1833.64
1109.18	1762.07	1798.66	1711.63	1192.63	1854.4
1110.55	1785.2	1819.86	1734.34	1209.18	1876.57
1111.91	1810.11	1843.51	1757.05	1225.13	1899.18
1113.28	1836.96	1869.91	1779.01	1242.67	1922.4
1114.65	1865.52	1898.62	1800.46	1261.9	1943.06
1116.01	1895.27	1925.6	1822.92	1282.47	1960.99
1117.38	1924.78	1951.05	1846.44	1304.34	1977.9
1118.74	1954.06	1980.6	1869.35	1323.66	1993.48
1120.11	1983.43	2015.42	1892.53	1340.26	2015.56
1121.48	2011.77	2049.17	1914.8	1357.6	2045.27
1122.84	2038.5	2080.54	1934.95	1376.79	2071.78
1124.21	2064.11	2111.94	1955.26	1399.49	2092.4
1125.57	2092.37	2143.01	1976.89	1425.37	2113.63
1126.94	2125.54	2174.21	1999.12	1451.83	2138.67
1128.31	2158.13	2205.83	2020.68	1477.68	2164.28
1129.67	2186.77	2235.87	2043.76	1502.2	2188.4
1131.04	2216.89	2263.56	2070.46	1525.75	2211.75
1132.41	2251.87	2291.7	2099.75	1551.4	2234.54
1133.77	2287.29	2322.38	2130.7	1580.07	2257.52
1135.14	2319.91	2355.45	2163.06	1608.51	2282.09
1136.5	2351.02	2389.51	2195.75	1633.71	2308.2
1137.87	2382.52	2423.7	2227.61	1658.24	2336.74
1139.24	2413.34	2456.66	2255.87	1684.79	2365.35
1140.6	2443.08	2488.66	2280.37	1712.77	2389.46
1141.97	2472.73	2520.28	2301.19	1742.06	2410.65
1143.34	2504.25	2551.31	2320.01	1771.39	2431.92
1144.7	2537.7	2581.9	2343.53	1797.01	2453.24
1146.07	2572.57	2612.43	2370.64	1820.29	2475.23
1147.43	2608.28	2641.9	2393.65	1845.24	2497.84
1148.8	2643.02	2671.35	2413.65	1871.66	2524.03
1150.17	2676.15	2705.68	2435.49	1896.49	2553.27
1151.53	2708.25	2744.29	2458.76	1919.62	2581.07
1152.9	2740.08	2780.75	2480.6	1940.17	2607.83
1154.27	2771.9	2814.72	2500.84	1957.84	2636.01
1155.63	2803.37	2846.8	2519.94	1977.94	2665.5
1157	2834.96	2877.43	2538.1	2001.5	2692.25
1158.36	2866.33	2905.44	2558.28	2025.19	2715
1159.73	2896.5	2931.07	2581.49	2049.67	2737.85
1161.1	2924.67	2956.24	2606.26	2071.09	2761.79
1162.46	2951.91	2981.23	2631.88	2086.93	2785.27
1163.83	2979.3	3007.03	2656.87	2103.2	2808.18
1165.2	3005.38	3034.12	2680.52	2123.06	2831.15
1166.56	3029.54	3060.86	2704.75	2144.05	2854.13
1167.93	3054.06	3086.54	2730.74	2164.31	2879.4
1169.29	3079.29	3110.46	2755.8	2182.73	2907.69
1170.66	3105.64	3132.68	2778.94	2199.72	2935.68
1172.03	3133.02	3154.69	2800.93	2215.53	2960.84
1173.39	3158.34	3178	2822.35	2231.51	2983.42
1174.76	3179.22	3201.78	2843.45	2249.27	3004.19
1176.13	3199.39	3224.42	2864.14	2267.51	3026.03
1177.49	3223.57	3246.01	2884.93	2283.89	3053.01
1178.86	3249.24	3267.36	2907.05	2298.82	3083.12
1180.22	3271.4	3289.38	2929.02	2314.96	3111.48
1181.59	3292.19	3314.68	2948.87	2334.68	3138.87
1182.96	3315.3	3342.19	2967.83	2354.74	3165.35
1184.32	3339.88	3369.45	2989.25	2368.9	3190.74
1185.69	3363.99	3396.74	3013.8	2379.05	3214.8
1187.05	3387.31	3423.76	3042.31	2391.13	3237.94
1188.42	3410.53	3450.52	3074.11	2404.95	3265.86
1189.79	3433.24	3475.18	3103.4	2419.18	3298.05
1191.15	3453.81	3497.86	3130.14	2434.68	3331.46
1192.52	3472.62	3520.92	3157.24	2452.1	3365.72
1193.89	3490.34	3544.45	3184.63	2470.54	3396.33
1195.25	3506.89	3569.92	3212.91	2488.47	3424.21
1196.62	3527.08	3597.56	3242.51	2505.14	3458.49
1197.98	3550.61	3624.13	3273.58	2516.74	3497.98
1199.35	3574.77	3650.1	3306.51	2524.88	3534.17
1200.72	3599.28	3675.01	3341.93	2536.79	3567.04
1202.08	3624.34	3698.63	3379.7	2552.39	3601.32
1203.45	3650.34	3724.65	3416.66	2566.97	3637.07
1204.82	3678.12	3753.29	3451.88	2579.18	3672.64
1206.18	3707.6	3782.86	3484.65	2594.02	3707.18
1207.55	3736.89	3813.47	3515.82	2613.76	3740.81
1208.91	3765.25	3843.07	3547	2635.16	3774.4
1210.28	3793.72	3871.01	3579.21	2655.67	3810.89
1211.65	3822.08	3897.72	3612.63	2673.93	3850.15
1213.01	3849.66	3924.1	3647.2	2692.72	3888.69
1214.38	3876.75	3954.78	3683.75	2714.45	3925.24
1215.75	3903.79	3991.43	3721.91	2737.13	3962.42
1217.11	3930.94	4027.7	3762.06	2759.14	4001.84
1218.48	3960.04	4059.91	3805.3	2781.15	4043.72
1219.84	3991.37	4089.33	3847.99	2804.91	4086.67
1221.21	4026.16	4118.56	3888.26	2829.23	4128.03
1222.58	4065.24	4148.26	3928.11	2851.86	4165.77
1223.94	4104.16	4178.17	3968.63	2873.43	4203.82
1225.31	4138.75	4208.78	4009.48	2895.9	4244.51
1226.68	4172.03	4238.98	4051.01	2924.1	4285.88
1228.04	4208.21	4268.48	4092.87	2956.98	4327.21
1229.41	4244.45	4298.41	4134.43	2988.29	4368.28
1230.77	4274.95	4328.69	4175.3	3016.91	4410.71
1232.14	4304.88	4360.98	4215.88	3045.28	4455.85
1233.51	4342.08	4395.98	4255.35	3075.07	4497.05
1234.87	4384.11	4435.57	4293.6	3105.44	4533.68
1236.24	4426.84	4478.19	4331.91	3136.25	4574.56
1237.61	4469.61	4518.72	4371.85	3166.67	4619.59
1238.97	4511.04	4558.07	4414.08	3196.81	4662.68
1240.34	4552.21	4596.23	4459.91	3231.62	4706.14
1241.7	4594.76	4632.24	4507.51	3269.32	4752.3
1243.07	4639.49	4670.25	4553.49	3304.3	4799.69
1244.44	4684.56	4709.88	4597.63	3337.84	4847.03
1245.8	4729.42	4750.43	4639.82	3375.21	4894.8
1247.17	4773.68	4792	4681.09	3416.14	4942.33
1248.54	4816.8	4830.02	4723.29	3454.84	4989.55
1249.9	4857.88	4865.34	4766.19	3490.2	5039.92
1251.27	4898.12	4906.57	4813.68	3525.69	5093.35
1252.63	4938.95	4952.32	4865.13	3562.33	5142.71
1254	4980.73	4994.62	4916.54	3602.03	5189.72
1255.37	5027.04	5033.36	4967.13	3643.76	5241.34
1256.73	5078.32	5076.39	5016.68	3685.03	5296.25
1258.1	5130.02	5124.93	5066.07	3726.48	5352.55
1259.46	5180.73	5169.72	5116.5	3768.8	5411.15
1260.83	5232.54	5210.21	5168.39	3813.35	5469.9
1262.2	5285.36	5253.88	5219	3858.4	5525.55
1263.56	5339.81	5302.03	5267.89	3902.2	5576.49
1264.93	5396.47	5357.36	5316.58	3948.42	5625.08
1266.3	5456.55	5419.66	5365.88	3997.29	5678.96
1267.66	5518.87	5480.27	5416.54	4047.1	5739.11
1269.03	5574.42	5538.32	5467.6	4098.14	5797.6
1270.39	5621.71	5596.83	5518.31	4151.68	5851.53
1271.76	5672.81	5656.18	5571.21	4210.92	5910.11
1273.13	5730.53	5712.14	5627.95	4268.37	5974.61
1274.49	5790.71	5764.44	5687.71	4319.85	6040.16
1275.86	5851.95	5817.52	5746.55	4373.25	6106.74
1277.23	5914.92	5871.68	5802.83	4430.94	6170.5
1278.59	5981.97	5926.09	5860.7	4492.39	6227.82
1279.96	6049.02	5980.59	5923.02	4558.27	6285.18
1281.32	6109.21	6032.84	5986.92	4623.69	6346.66
1282.69	6170.41	6085.91	6051.86	4687.39	6414.26
1284.06	6236.94	6142.63	6115.68	4751.65	6486.53
1285.42	6303.07	6200.96	6175.5	4818.31	6554.71
1286.79	6368.38	6258.22	6234.4	4889.15	6615.58
1288.16	6433.25	6313.91	6295.53	4963.34	6672.78
1289.52	6496.76	6372.95	6357.66	5036.1	6731.44
1290.89	6559.58	6438.78	6421.18	5106.86	6791.51
1292.25	6619.87	6505.89	6482.33	5177.9	6844.64
1293.62	6680.85	6574.61	6539.13	5248.91	6896.49
1294.99	6744.08	6644.01	6592.51	5316.7	6954.03
1296.35	6806.82	6707.17	6642.38	5380.8	7012.56
1297.72	6869.78	6767.52	6691.23	5445.95	7069.28
1299.09	6933.08	6832.43	6741.97	5512.87	7128.27
1300.45	6993.4	6897.14	6795.71	5577.27	7194.57
1301.82	7052.21	6954.8	6854.17	5643.37	7262.24
1303.18	7109.36	7008	6913.6	5711.29	7320.07
1304.55	7165.06	7065.13	6970.09	5776.75	7373.93
1305.92	7221.09	7121.43	7023.67	5840.44	7433.54
1307.28	7276.36	7168.74	7076.43	5902.82	7494.1
1308.65	7330.34	7212.5	7130.39	5961.82	7545.84
1310.02	7383.31	7254.6	7187.42	6018.39	7592.19
1311.38	7434.11	7292.63	7243.72	6072.93	7640.27
1312.75	7483.37	7331.72	7292.85	6124.28	7689.34
1314.11	7527.08	7370.56	7336.03	6170.32	7738.76
1315.48	7566.59	7404	7378.39	6210.2	7788.62
1316.85	7612.64	7433.36	7420.16	6247.63	7834.22
1318.21	7662.47	7465.28	7458.68	6290.19	7873.63
1319.58	7703.8	7499.8	7494.99	6332.74	7904.78
1320.95	7738.52	7531.74	7534.25	6364.74	7930.39
1322.31	7772.58	7559.23	7575.15	6388.77	7961.63
1323.68	7806.03	7580.9	7612.03	6412.1	7998.29
1325.04	7838.74	7597.26	7644.58	6435.35	8033.45
1326.41	7869.83	7613.17	7676.04	6455.12	8066.63
1327.78	7897.76	7630.89	7704.9	6469.59	8096.9
1329.14	7923.99	7648.01	7729.06	6482.37	8127
1330.51	7946.03	7661.82	7750.43	6495.12	8157.75
1331.88	7962.35	7674.04	7770.08	6506.42	8182.73
1333.24	7978.7	7684.75	7787.27	6513.36	8198.89
1334.61	7996.5	7686.15	7802.59	6511.05	8211.91
1335.97	8012.64	7678.59	7816.17	6501.71	8223.16
1337.34	8026.53	7671.75	7830.97	6493	8229.53
1338.71	8037.51	7666.73	7848.33	6485.15	8235.93
1340.07	8045.64	7659.93	7867.4	6474.92	8246.2
1341.44	8049.24	7651.14	7887.08	6463.47	8255.23
1342.8	8048.58	7639.96	7904.85	6454.77	8258.21
1344.17	8049.51	7624.32	7919.74	6448.99	8256.78
1345.54	8052.98	7605.85	7929.28	6441.21	8256.23
1346.9	8056.72	7588.14	7932.7	6425.57	8256.78
1348.27	8058.83	7570.21	7933.5	6404.23	8254.69
1349.64	8056.06	7550.52	7933.79	6385.01	8251.05
1351	8048.63	7535.2	7933.43	6366.55	8246.08
1352.37	8038.7	7525.49	7931.66	6346.02	8236.98
1353.73	8026.4	7511.66	7926	6327.18	8225.44
1355.1	8010.17	7490.46	7915.55	6307.95	8214.48
1356.47	7990.98	7467.17	7904.51	6284.34	8205.17
1357.83	7969.17	7443.86	7897.61	6257.25	8194.17
1359.2	7944.65	7421.07	7896.76	6228.05	8178.89
1360.57	7920.42	7399.2	7898.22	6197.36	8166.32
1361.93	7895.35	7373.9	7896.61	6168.11	8157.72
1363.3	7863.47	7343.46	7890.75	6141.91	8146.04
1364.66	7825.69	7312.66	7877.81	6112.11	8132.39
1366.03	7789.87	7281.16	7857.57	6075.19	8115.87
1367.4	7759.66	7245.82	7835.42	6038.26	8092.37
1368.76	7729.41	7209.8	7814.95	6003.27	8067.27
1370.13	7694.28	7177.16	7798.77	5963.81	8047.24
1371.5	7656.08	7146.24	7783.11	5918.67	8028.3
1372.86	7615.62	7113.42	7760.22	5873	8005.1
1374.23	7571.66	7075.66	7733.57	5825.46	7979.15
1375.59	7527.59	7034.1	7706.58	5773.89	7952.78
1376.96	7482.11	6990.15	7676.92	5723.11	7926.56
1378.33	7433.91	6944.39	7645.68	5675.93	7899.61
1379.69	7385.64	6899.95	7614.79	5630.17	7868.71
1381.06	7335.49	6854.83	7588.95	5582.89	7837.09
1382.43	7281.96	6805.28	7565.66	5530.69	7805.73
1383.79	7227.59	6755.55	7534.55	5474.36	7769.63
1385.16	7174.07	6707.15	7495.68	5417.78	7725.02
1386.52	7123.06	6658.03	7455.33	5362.79	7674.7
1387.89	7074.48	6606.21	7414.48	5306.49	7625.73
1389.26	7027.99	6551.81	7375.38	5246.82	7581.76
1390.62	6979.95	6498.35	7337.89	5185.06	7541.43
1391.99	6926.32	6447.89	7295.64	5126.57	7501.38
1393.36	6868.67	6397.91	7249.34	5074.33	7459.01
1394.72	6808.64	6346.17	7203.97	5020.88	7414.99
1396.09	6746.5	6289.53	7158.22	4961.32	7368.13
1397.45	6686.38	6228.49	7111.53	4902.46	7315.14
1398.82	6628.78	6168.8	7065.05	4847.54	7257.96
1400.19	6572.4	6115.1	7021.26	4795.07	7204.18
1401.55	6517.32	6063.9	6979.11	4740.4	7154.49
1402.92	6463.93	6011.05	6933.51	4681.2	7104.89
1404.29	6409.11	5957.63	6880.71	4623.65	7052.16
1405.65	6353.92	5906.86	6822.87	4570.18	6997.31
1407.02	6303.02	5859.84	6764.67	4515.98	6945.07
1408.38	6253.35	5813.85	6709.03	4460.32	6895.55
1409.75	6201.13	5764.52	6657.69	4404.15	6842.44
1411.12	6152.18	5712.26	6611.32	4352.85	6785.36
1412.48	6107.89	5663.18	6566.63	4306.62	6725.16
1413.85	6062.35	5620.33	6521.12	4258.06	6661.09
1415.21	6016.21	5578.39	6471.41	4207.2	6598.86
1416.58	5970.74	5535.02	6418.13	4157.5	6543.21
1417.95	5924.05	5492.39	6370.54	4111.31	6496.6
1419.31	5877.49	5448.94	6325.47	4066.29	6454.52
1420.68	5837.21	5406.07	6278.87	4017.14	6409.78
1422.05	5803.85	5368.44	6234.53	3966.63	6367.25
1423.41	5771.23	5335.77	6192.76	3921.61	6329.05
1424.78	5738.15	5302.02	6153.83	3881.56	6288.36
1426.14	5704.63	5267.89	6111.96	3842.58	6245.97
1427.51	5668.86	5236.47	6065.28	3804.64	6202.03
1428.88	5635.21	5205.5	6024.28	3767.98	6157.23
1430.24	5606.37	5175.72	5987.5	3731.22	6115.57
1431.61	5580.66	5148.31	5950.84	3697.1	6078.75
1432.98	5555.79	5121.61	5918.96	3666.33	6045.74
1434.34	5530.78	5098.01	5889.08	3636.67	6015.63
1435.71	5504.21	5078.95	5858.33	3609.86	5987.09
1437.07	5476.42	5059.83	5832.68	3588.12	5959.11
1438.44	5450.45	5038.12	5810.68	3570.26	5931.06
1439.81	5428.07	5016.58	5787.43	3550.41	5906.17
1441.17	5409.31	4997.31	5762.55	3526.14	5887.07
1442.54	5395.13	4982.29	5738.36	3504.72	5869.91
1443.91	5383.7	4970.33	5716.58	3488.79	5850.04
1445.27	5370.76	4956.67	5695.56	3474.53	5830.19
1446.64	5355.57	4942.87	5677.07	3461.46	5815.25
1448	5341.24	4931.62	5663.92	3450.31	5804.87
1449.37	5328.73	4920.52	5655	3438.6	5798.33
1450.74	5319.09	4908.21	5648.88	3426.83	5795.01
1452.1	5315.07	4896.46	5642.69	3417.88	5791.37
1453.47	5314.01	4887.52	5635.13	3409.92	5786.7
1454.84	5309.28	4881.7	5626.54	3401.93	5776.52
1456.2	5301.52	4880.17	5616.46	3392.82	5759.56
1457.57	5295.37	4881.45	5606.36	3381.82	5745.68
1458.93	5290.74	4878.68	5595.68	3373.48	5738.33
1460.3	5285.8	4869.92	5582.75	3371.24	5733.97
1461.67	5281.68	4859.94	5570.87	3372.65	5732.32
1463.03	5278.72	4852.71	5563.6	3374.84	5732.89
1464.4	5276.85	4848.84	5561.71	3375.93	5734.94
1465.77	5277.59	4845.38	5562.24	3375.88	5739.5
1467.13	5278.51	4839.6	5562.28	3374.21	5746.73
1468.5	5273.74	4834.7	5561.98	3372.13	5753.34
1469.86	5265.56	4834.66	5560.35	3373.34	5758.65
1471.23	5259.92	4836.72	5559.83	3376.12	5762.44
1472.6	5256.44	4835.74	5561.4	3377.1	5763.62
1473.96	5255.79	4830.76	5562.52	3376.62	5764.13
1475.33	5257.5	4825.79	5566.13	3375.74	5764.01
1476.7	5258.05	4825.28	5572.87	3375.68	5762.84
1478.06	5257.65	4828.39	5578.25	3379.94	5763.37
1479.43	5257.6	4831.55	5583.91	3388.77	5769.37
1480.79	5258.65	4833.67	5590.25	3396.55	5781.56
1482.16	5260.47	4836.98	5594.83	3401.42	5793.82
1483.53	5262.4	4841.76	5600.48	3405.99	5802.25
1484.89	5265.59	4845.68	5609.54	3412.44	5808.12
1486.26	5269.66	4850.28	5621.26	3422.05	5812.2
1487.62	5273.46	4857.41	5633.45	3432.51	5815.87
1488.99	5276.78	4866.53	5643.95	3437.81	5820.43
1490.36	5277.87	4876.84	5651.98	3437.66	5824.94
1491.72	5278.34	4884.21	5658.29	3436.51	5830.67
1493.09	5282.11	4888.05	5664.51	3435.87	5840.84
1494.46	5287.77	4894.87	5669.62	3437.83	5852.73
1495.82	5292.28	4906.13	5674.1	3443.86	5865.44
1497.19	5295.44	4915.89	5682.79	3453.1	5881.04
1498.55	5297.44	4922.13	5695.95	3465.16	5894.76
1499.92	5299.02	4928.67	5711.19	3477.68	5905.11
1501.29	5303.98	4936.68	5726.91	3489.08	5916.8
1502.65	5313.42	4943.14	5743.6	3500.06	5930.61
1504.02	5324.03	4949.13	5763.42	3510.92	5942
1505.39	5334.51	4962.43	5786.4	3520.72	5950.45
1506.75	5345.12	4981.74	5809.84	3527.77	5961.23
1508.12	5355.48	4997.79	5829.22	3531.58	5977.07
1509.48	5366.07	5010.53	5845.39	3534.7	5996.55
1510.85	5377.77	5026.13	5863.91	3543.38	6018.55
1512.22	5390.98	5043.76	5884.45	3556.94	6040.72
1513.58	5406.09	5062.8	5906.71	3569.56	6060.85
1514.95	5424.19	5084.92	5929.88	3580.51	6079.94
1516.32	5444.88	5108.65	5950.4	3593.68	6096.79
1517.68	5466.99	5134.63	5970.7	3611.88	6112.55
1519.05	5491.15	5164.55	5994.2	3632.56	6132.63
1520.41	5519.45	5194.09	6018.11	3652.72	6157.71
1521.78	5551.42	5219.56	6042.27	3672.29	6186.96
1523.15	5584.63	5243.99	6066.23	3689.16	6218.62
1524.51	5618.7	5274.57	6088.89	3706.9	6250.65
1525.88	5651.85	5309.55	6113.97	3727.23	6285.55
1527.25	5683.91	5339.63	6145.69	3743.03	6323.7
1528.61	5719.02	5368.24	6180.48	3756.77	6361.41
1529.98	5758.71	5407.77	6212.91	3778.55	6399.97
1531.34	5801.27	5453.33	6244.94	3807.07	6446.13
1532.71	5847.02	5494.56	6281.72	3841.46	6496.25
1534.08	5896.44	5532.62	6322.67	3881.66	6542.02
1535.44	5948.29	5571.05	6365.21	3922.78	6587.73
1536.81	6002.01	5614.84	6409.16	3965.02	6634.21
1538.18	6057.51	5669.79	6458.18	4011.85	6678.65
1539.54	6113.94	5729.44	6511.25	4059.2	6725.96
1540.91	6172.03	5788.73	6562.43	4106.25	6779.46
1542.27	6230.53	5850.72	6610.58	4157.1	6835.28
1543.64	6291.38	5915.66	6659.55	4216.23	6890.18
1545.01	6355.56	5981.41	6710.47	4277.9	6943.43
1546.37	6421.91	6049.96	6762.58	4335.35	6999.49
1547.74	6490.88	6124.99	6815.95	4395.36	7065.13
1549.11	6559.25	6206.4	6871.66	4462.38	7139.13
1550.47	6625.9	6286.39	6928.42	4535.28	7216.93
1551.84	6696.48	6362.26	6983.95	4616.47	7296.14
1553.2	6771.57	6440.67	7043.49	4697.39	7373.96
1554.57	6851.52	6526.04	7113.36	4773.99	7449.01
1555.94	6935.62	6612.28	7186.63	4855.38	7520.76
1557.3	7019.23	6696.8	7259.24	4944.53	7591.42
1558.67	7101.22	6782.62	7332.15	5036.07	7662.02
1560.03	7182.08	6870.65	7404.81	5131.05	7733.82
1561.4	7264.18	6962.79	7477.14	5229.91	7809.56
1562.77	7346.37	7057.02	7546.43	5330.34	7884.29
1564.13	7427.78	7150.8	7616.15	5436.67	7956.69
1565.5	7508.6	7244.75	7689.88	5550.4	8033.06
1566.87	7587.38	7337.59	7762.31	5664.56	8113.21
1568.23	7664.63	7428.02	7831.58	5776.66	8187.84
1569.6	7742.87	7512.5	7900.67	5890.79	8257.89
1570.96	7817.81	7590.21	7968.84	6006.05	8327.26
1572.33	7889.52	7668.86	8032.21	6119.14	8396.83
1573.7	7957.58	7746.01	8089.78	6229.44	8464.33
1575.06	8020.42	7814.48	8148.73	6341.36	8526.39
1576.43	8077.57	7877.69	8210.23	6455.24	8581.25
1577.8	8129.26	7939.73	8264.94	6567.96	8630.79
1579.16	8176.74	7998.74	8312.19	6678.81	8676.56
1580.53	8220.62	8050.76	8357.18	6784.16	8718.51
1581.89	8254.46	8093.54	8397.95	6883.65	8760.38
1583.26	8279.18	8122.76	8432.86	6979.02	8801.29
1584.63	8297.54	8139.33	8464	7066.38	8827.06
1585.99	8309.38	8149.99	8490.84	7147.02	8839.01
1587.36	8313.38	8155.71	8512.46	7221.38	8839.76
1588.73	8309.42	8153.22	8527.37	7279.52	8830.06
1590.09	8297.73	8140.47	8536.32	7322.23	8816.92
1591.46	8277.51	8112.03	8542.88	7354.98	8799.88
1592.82	8246.87	8070.21	8544.13	7376.77	8775.91
1594.19	8206.47	8023.11	8531.04	7383.85	8744.65
1595.56	8159.19	7971.18	8506.95	7377.95	8704.41
1596.92	8105.53	7912.4	8478.36	7359.64	8654.4
1598.29	8044.9	7844.41	8440.33	7326.91	8594.04
1599.66	7977.35	7766.21	8387.18	7279.95	8525.22
1601.02	7903.42	7680.16	8322.95	7220.81	8451.07
1602.39	7819.46	7586.66	8250.9	7146.36	8367.34
1603.75	7723.39	7484.09	8171.87	7058.37	8270.19
1605.12	7618.02	7367.86	8085.14	6957.07	8160.21
1606.49	7508.43	7241.46	7993.77	6841.66	8039.92
1607.85	7394.61	7108.05	7899.86	6714.04	7912.27
1609.22	7274.05	6965.44	7797.78	6574.95	7777.26
1610.59	7145.52	6814.03	7685.9	6424.53	7640.67
1611.95	7008.4	6657.84	7567.1	6269.02	7506.45
1613.32	6866.18	6496.23	7440.11	6107.36	7363.88
1614.68	6724.41	6333.83	7307.77	5938.59	7209.75
1616.05	6575.52	6169.39	7168.86	5761.43	7049.77
1617.42	6418.64	6007.67	7026.17	5581.93	6889.73
1618.78	6260.19	5851.36	6881.22	5399.98	6723.23
1620.15	6099.12	5686.8	6729.73	5211.36	6545.54
1621.52	5938.73	5512.01	6572.63	5018.39	6367.16
1622.88	5780.69	5340.35	6415.41	4830.22	6190.44
1624.25	5619.84	5171.56	6256	4646.44	6017.21
1625.61	5458.45	5005.13	6094.91	4467.45	5850.87
1626.98	5295.2	4837.96	5929.37	4288.56	5681.13
1628.35	5131.48	4674.55	5761.43	4110.41	5509.06
1629.71	4971.22	4516.23	5592.72	3935.31	5339.77
1631.08	4812.09	4357.25	5425.58	3765.21	5171.2
1632.44	4655.45	4200.23	5262.33	3602.4	5006.44
1633.81	4499.19	4045.78	5098.11	3445.53	4842.5
1635.18	4347.41	3896.08	4934.01	3295.63	4682.1
1636.54	4200.97	3758.88	4769.12	3150.56	4525.84
1637.91	4056.49	3629.73	4603.31	3009.12	4368.96
1639.28	3915.85	3498.83	4447.9	2875.25	4214.61
1640.64	3782.56	3368.73	4302.55	2749.48	4069.78
1642.01	3654.97	3243.02	4160.67	2627.43	3931.63
1643.37	3535.06	3124.35	4024.78	2509.8	3799.95
1644.74	3417.68	3012.92	3893.85	2397.91	3671.52
1646.11	3298.5	2907.15	3767.08	2294.48	3544.79
1647.47	3180.46	2803.72	3642.16	2200.74	3420.82
1648.84	3064.1	2702.2	3519.29	2113.87	3299.67
1650.21	2951.96	2604.56	3401.55	2033.25	3185.25
1651.57	2847.67	2511.73	3288.13	1955.63	3080.34
1652.94	2749.08	2422.73	3176.24	1877.85	2979.62
1654.3	2656.25	2340.16	3068	1805.07	2882.44
1655.67	2565.71	2264.36	2962.35	1738.54	2789.72
1657.04	2476.83	2193.95	2861.89	1676.54	2703.49
1658.4	2393.87	2128.01	2768.41	1617.44	2622.78
1659.77	2317.99	2065.11	2679.65	1560.84	2545.47
1661.14	2244.45	2005.11	2595.4	1508.24	2469.34
1662.5	2171.08	1944.64	2513.28	1458.57	2393.91
1663.87	2100.52	1881.52	2431.76	1411.55	2321.85
1665.23	2034.9	1822.78	2355.54	1367.65	2255.24
1666.6	1969.76	1769.96	2283.76	1325.43	2189.77
1667.97	1905.3	1718.68	2213.99	1284.39	2125.18
1669.33	1844.78	1667.62	2146.82	1244.92	2065.87
1670.7	1787.42	1620.21	2085.2	1210.36	2011.49
1672.07	1732.92	1577.49	2029.31	1180.66	1959.02
1673.43	1681.37	1537.25	1973.26	1151.33	1908.82
1674.8	1630.48	1498.28	1916.21	1122.28	1860.21
1676.16	1580.96	1459.12	1862.86	1093.56	1813.91
1677.53	1534.11	1419.55	1812.56	1064.78	1770.05
1678.9	1490.7	1382.97	1765.68	1037.17	1728.61
1680.26	1450.87	1350.02	1721.49	1010.82	1687.96
1681.63	1413.11	1317.38	1676.86	985.526	1648.75
1683	1375.91	1284.89	1632.66	961.149	1614.81
1684.36	1339.47	1253.95	1588.08	937.342	1584.35
1685.73	1304.2	1223.95	1544.31	914.869	1552.67
1687.09	1272.15	1194.93	1505.08	894.527	1522
1688.46	1242.76	1166.04	1466.65	875.123	1494.68
1689.83	1214.16	1135.61	1426.69	856.551	1468.19
1691.19	1183.65	1105.58	1388.16	838.768	1439.58
1692.56	1152.61	1078.81	1353.53	822.193	1409.47
1693.93	1125.64	1054.57	1320.78	807.4	1378.92
1695.29	1101.43	1032.14	1287.17	793.883	1349.41
1696.66	1076.95	1011.74	1255.27	781.663	1321.4
1698.02	1052.66	993.269	1227.8	771.125	1293.76
1699.39	1028.74	974.677	1202.42	760.29	1265.58
1700.76	1003.75	955.856	1178.57	748.786	1239.67
1702.12	977.112	938.409	1156.62	736.629	1216.72
1703.49	952.991	922.194	1135.76	723.719	1197.01
1704.85	932.281	906.482	1112.93	712.664	1181.22
1706.22	912.044	890.27	1087.76	703.541	1163.51
1707.59	891.712	874.502	1067.01	694.594	1143.69
1708.95	871.602	859.727	1051.97	685.64	1125.52
1710.32	852.188	846.913	1037.4	675.638	1108.22
1711.69	832.886	836.163	1021.81	664.731	1089.03
1713.05	814.037	824.313	1007.37	655.726	1068.6
1714.42	799.124	811.973	993.787	648.498	1047.13
1715.78	786.803	801.285	977.135	641.313	1025.65
1717.15	772.153	790.144	958.225	634.286	1007.26
1718.52	757.032	776.206	940.855	629.188	991.425
1719.88	742.99	760.892	925.38	624.373	976.155
1721.25	730.712	746.961	910.9	616.464	960.871
1722.62	721.418	735.912	897.029	607.889	945.766
1723.98	712.908	728.282	883.242	601.815	930.982
1725.35	703.96	722.014	870.134	596.839	916.101
1726.71	695.173	714.58	859.905	591.654	902.917
1728.08	685.622	706.663	849.43	587.668	892.704
1729.45	676.37	699.866	836.494	586.132	882.832
1730.81	668.763	695.097	823.959	583.752	871.944
1732.18	662.609	692.417	810.716	578.651	860.955
1733.55	658.301	687.772	798.663	573.38	850.055
1734.91	653.469	680.839	790.219	568.968	842.982
1736.28	646.528	674.863	782.854	565.614	840.511
1737.64	639.604	670.016	776.045	563.271	836.267
1739.01	633.036	665.904	769.934	560.511	829.021
1740.38	627.642	662.627	764.266	557.028	820.988
1741.74	623.85	658.716	757.918	552.703	812.384
1743.11	620.562	653.279	750.996	547.95	805.761
1744.48	616.574	647.247	745.375	545.807	800.988
1745.84	611.313	642.127	740.554	545.568	794.347
1747.21	607.07	637.939	734.55	544.378	786.555
1748.57	606.082	634.291	726.596	542.485	781.832
1749.94	605.448	630.163	718.136	540.137	780.634
1751.31	600.638	625.308	712.026	536.738	781.515
1752.67	595.328	620.594	707.609	531.356	781.939
1754.04	592.167	617.047	702.084	525.191	779.639
1755.41	588.207	615.079	694.011	519.783	776.108
1756.77	583.972	613.646	685.57	514.394	772.144
1758.14	581.025	612.869	679.012	508.29	768.726
1759.5	578.525	611.632	673.739	504.615	766.939
1760.87	576.23	608.355	669.926	505.051	764.583
1762.24	573.33	604.639	664.836	505.506	760.958
1763.6	571.156	603.078	658.271	504.451	758.481
1764.97	571.183	605.205	653.833	500.986	756.886
1766.33	570.307	609.242	650.603	494.981	754.441
1767.7	567.761	610.112	646.964	491.659	752.004
1769.07	564.324	607.734	642.484	491.484	749.609
1770.43	558.715	604.609	636.096	492.441	747.153
1771.8	551.87	600.781	629.258	494.078	743.338
1773.17	545.667	596.211	625.583	493.599	737.397
1774.53	540.134	592.116	624.629	491.618	730.392
1775.9	534.844	588.666	621.516	490.233	722.652
1777.26	529.685	584.014	616.649	489.045	714.508
1778.63	524.654	580.445	611.635	487.602	706.899
1780	520.25	579.14	606.828	486.033	701.104
1781.36	515.896	577.74	603.352	484.379	696.479
1782.73	511.637	574.556	600.676	484.021	692.891
1784.1	506.768	569.898	598.188	486.125	689.891
1785.46	500.324	566.083	595.773	487.693	687.03
1786.83	493.66	563.305	593.828	486.782	683.318
1788.19	487.266	560.467	591.052	484.683	677.395
1789.56	480.839	558.781	586.586	481.805	671.302
1790.93	474.824	559.258	580.536	477.659	667.064
1792.29	471.011	559.782	574.232	472.329	662.249
1793.66	470.497	558.727	569.911	470.673	656.219
1795.03	471.053	556.551	568.094	473.152	650.421
1796.39	469.383	553.934	565.225	474.107	644.888
1797.76	466.558	551.967	559.933	473.309	641.428
1799.12	465.939	550.646	555.313	470.489	639.548
1800.49	465.345	547.89	551.751	465.733	634.599
1801.86	462.559	543.758	547.622	461.055	627.692
1803.22	460.393	539.447	543.064	457.374	623.701
1804.59	458.631	535.551	539.07	455.212	621.18
1805.96	455.049	531.122	534.461	454.587	617.838
1807.32	452.312	526.251	530.955	456.352	615.129
1808.69	450.402	524.559	531.752	458.984	613.137
1810.05	448.983	523.953	533.041	461.105	609.507
1811.42	448.337	520.963	530.194	460.736	604.674
1812.79	448.462	519.04	525.646	456.279	602.596
1814.15	450.329	516.973	523.52	452.131	603.112
1815.52	451.884	513.412	524.812	450.188	601.09
1816.89	451.665	509.635	527.075	448.841	596.05
1818.25	450.646	507.428	528.241	447.541	591.276
1819.62	450.414	508.282	528.799	445.398	587.305
1820.98	450.361	507.852	529.551	443.264	584.82
1822.35	449.859	504.086	529.718	441.651	583.369
1823.72	449.21	499.886	529.464	440.248	581.722
1825.08	447.608	495.192	529.028	440.561	580.379
1826.45	444.566	491.921	527.149	441.302	580.273
1827.82	441.075	492.963	523.646	439.902	579.901
1829.18	438.026	495.166	517.614	437.953	579.069
1830.55	435.859	495.45	509.149	437.785	579.407
1831.91	435.143	494.413	504.343	438.26	580.206
1833.28	435.758	493.766	504.374	436.924	579.118
1834.65	436.272	494.547	504.608	434.13	575.476
1836.01	435.872	494.184	505.81	430.672	571.948
1837.38	435.752	491.405	508.294	427.692	570.237
1838.74	438.066	489.206	510.391	425.997	568.962
1840.11	440.071	490.062	511.625	425.138	566.914
1841.48	438.944	491.669	512.541	425.304	565.989
1842.84	435.765	489.972	512.922	426.408	567.068
1844.21	432.949	485.603	512.441	428.012	568.532
1845.58	432.358	481.742	511.7	430.791	568.32
1846.94	432.316	480.615	512.113	433.187	567.415
1848.31	431.613	481.854	513.907	433.618	568.359
1849.67	431.307	482.861	515.633	433.291	568.391
1851.04	430.791	483.951	518.224	431.347	566.838
1852.41	430.764	487.496	520.862	428.025	567.656
1853.77	430.742	489.744	519.575	424.111	569.944
1855.14	428.178	487.978	517.009	422.179	571.127
1856.51	424.647	486.503	517.915	425.22	572.154
1857.87	420.604	484.259	519.037	427.243	572.835
1859.24	416.127	482.715	517.273	425.315	573.075
1860.6	411.734	484.597	514.003	423.801	573.582
1861.97	407.904	487.986	510.439	423.051	572.425
1863.34	405.104	489.921	507.071	423.847	568.544
1864.7	402.403	487.346	505.198	426.084	562.225
1866.07	401.347	483.227	505.726	427.056	557.269
1867.44	402.556	481.95	505.985	427.282	556.179
1868.8	403.425	482.005	503.802	429.166	555.97
1870.17	402.992	483.179	501.189	431.317	556.774
1871.53	403.143	483.393	500.116	429.601	557.171
1872.9	405.026	479.326	500.253	425.457	554.215
1874.27	407.549	474.228	502.452	420.031	549.919
1875.63	409.694	471.438	504.835	415.204	545.181
1877	411.281	470.408	501.662	415.277	539.664
1878.37	412.323	471.833	494.557	416.473	532.714
1879.73	413.742	473.182	488.906	415.517	528.755
1881.1	414.974	471.678	486.139	416.353	526.994
1882.46	415.26	470.266	484.762	419.488	524.382
1883.83	416.151	469.408	483.833	419.17	523.323
1885.2	417.322	466.376	483.425	414.949	523.434
1886.56	415.734	463.182	482.781	413.467	522.681
1887.93	412.967	463.397	482.085	416.307	520.63
1889.3	412.907	465.608	481.426	419.081	518.353
1890.66	414.781	466.751	480.684	421.494	517.216
1892.03	415.759	465.362	478.766	423.817	516.432
1893.39	415.472	463.763	475.702	424.751	514.522
1894.76	413.85	463.94	472.69	425.343	512.55
1896.13	411.243	459.97	468.558	425.218	511.414
1897.49	409.622	451.693	465.098	422.829	509.694
1898.86	409.613	447.109	465.145	420.128	508.56
1900.23	410.386	446.718	464.943	419.488	507.491
1901.59	412.497	446.714	463.2	419.224	508.376
1902.96	415.551	448.194	462.139	418.016	511.116
1904.32	417.673	450.114	460.811	418.354	510.566
1905.69	418.861	448.852	460.062	419.303	507.41
1907.06	419.262	444.935	461.001	419.588	504.776
1908.42	418.903	440.871	461.842	420.687	505.738
1909.79	419.491	437.442	461.091	420.329	509.367
1911.16	422.144	435.842	458.4	418.429	512.027
1912.52	422.794	435.625	456.533	419.826	514.691
1913.89	420.523	436.554	456.609	422.532	518.181
1915.25	418.629	437.485	456.279	423.52	522.132
1916.62	418.489	437.838	455.298	422.904	522.144
1917.99	418.84	439.959	454.648	420.471	520.943
1919.35	418.514	444.382	454.858	417.669	522.757
1920.72	418.412	448.538	456.974	414.239	525.83
1922.08	418.732	452.248	459.248	410.687	527.962
1923.45	418.462	452.81	460.848	408.5	527.483
1924.82	419.32	449.918	461.944	407.442	526.634
1926.18	421.698	448.64	461.043	407.385	526.671
1927.55	420.512	448.794	458.957	407.742	525.697
1928.92	415.661	449.537	455.839	408.837	523.784
1930.28	415.344	451.108	452.198	411.47	523.321
1931.65	418.088	451.557	449.477	414.863	523.832
1933.01	418.049	450.374	447.225	415.743	522.637
1934.38	416.52	447.135	444.966	415.078	520.931
1935.75	415.49	444.577	443.44	416.229	518.54
1937.11	413.52	446.192	444.546	417.12	516.701
1938.48	409.767	447	445.072	415.845	516.571
1939.85	406.87	444.298	441.569	415.453	515.663
1941.21	405.541	446.744	439.323	415.033	514.847
1942.58	405.935	453.949	440.452	413.224	514.291
1943.94	407.639	455.86	439.372	411.687	511.279
1945.31	407.334	453.708	435.73	411.543	506.127
1946.68	405.296	452.454	432.539	413.03	502.109
1948.04	404.194	452.214	430.54	414.871	500.494
1949.41	404.095	450.491	431.05	415.27	499.482
1950.78	404.855	448.427	431.971	414.276	498.389
1952.14	405.569	449.606	430.851	412.776	497.543
1953.51	404.196	452.068	429.106	411.185	496.469
1954.87	402.607	453.266	427.185	411.792	493.438
1956.24	403.161	453.192	425.005	414.955	489.862
1957.61	402.018	452.666	423.112	415.809	486.634
1958.97	397.636	452.234	421.185	413.688	483.716
1960.34	394.894	452.302	418.58	409.16	483.7
1961.71	393.047	452.555	417.468	403.809	485.627
1963.07	389.49	452.733	418.563	399.942	485.857
1964.44	385.309	452.866	416.902	397.215	484.487
1965.8	385.103	452.908	413.322	396.632	482.033
1967.17	386.763	450.505	412.175	397.003	476.457
1968.54	384.837	447.695	412.135	393.997	471.478
1969.9	381.755	446.38	411.25	390.416	469.795
1971.27	380.373	445.366	409.835	389.944	469.876
1972.64	377.735	445.166	408.612	390.403	471.202
1974	372.03	445.828	408.074	390.236	470.197
1975.37	370.14	447.891	407.907	388.495	467.2
1976.73	374.149	449.872	407.402	384.936	465.753
1978.1	373.172	450.138	406.653	381.682	464.202
1979.47	367.295	451.5	406.135	380.297	462.477
1980.83	364.198	453.281	405.168	380.577	462.02
1982.2	363.38	451.941	401.291	382.203	461.195
1983.57	364.006	449.083	397.36	382.976	461.219
1984.93	365.632	444.58	398.411	381.51	462.769
1986.3	366.815	438.75	400.197	381.712	462.49
1987.66	367.159	435.504	398.703	382.386	461.069
1989.03	366.493	435.385	396.763	383.433	462.177
1990.4	365.158	437.715	395.475	385.618	465.148
1991.76	363.397	438.734	393.729	386.535	467.147
1993.13	361.661	436.637	391.396	386.743	466.438
1994.49	359.903	436.578	389.311	386.618	462.874
1995.86	357.162	438.702	388.1	387.792	460.195
1997.23	353.639	438.466	386.479	391.595	459.632
1998.59	350.484	436.932	384.445	396.225	458.318
1999.96	348.693	437.838	382.865	398.889	457.143
2001.33	350.571	440.174	382.058	399.988	457.711
2002.69	353.926	442.404	383.731	400.321	460.269
2004.06	356.142	443.228	386.682	400.665	463.854
2005.42	357.853	441.384	388.786	400.664	464.455
2006.79	359.424	439.299	388.479	399.942	463.139
2008.16	361.875	438.505	385.73	400.233	461.469
2009.52	365.532	437.641	384.366	400.544	459.857
2010.89	370.444	436.464	384.404	399.837	461.997
2012.26	376.199	436.422	385.363	398.122	466.05
2013.62	377.693	437.212	387.509	396.514	469.267
2014.99	376.712	437.412	388.901	394.693	473.455
2016.35	379.319	436.451	389.508	393.242	476.96
2017.72	382.496	433.618	389.942	394.186	479.997
2019.09	381.549	429.974	389.795	396.202	484.25
2020.45	381.144	427.407	388.206	398.342	487.409
2021.82	384.949	427.285	386.727	400.242	489.19
2023.19	386.323	429.727	386.479	402.125	492.761
2024.55	382.629	432.974	386.506	403.15	497.171
2025.92	381.863	436.822	386.545	400.998	499.184
2027.28	384.842	438.485	387.309	396.359	500.156
2028.65	385.9	438.586	388.575	393	501.557
2030.02	385.307	444.175	388.803	391.526	503.428
2031.38	383.559	451.772	388.629	390.834	507.152
2032.75	380.865	452.72	389.598	391.55	510.021
2034.12	378.305	448.832	391.748	394.101	510.268
2035.48	376.322	442.367	395.122	397.125	510.711
2036.85	375.064	437.621	397.695	398.382	513.708
2038.21	374.706	437.315	398.073	398.05	517.176
2039.58	375.144	437.559	398.502	397.103	519.28
2040.95	376.546	437.218	399.701	395.5	521.375
2042.31	379.193	437.06	401.932	393.493	523.149
2043.68	382.968	436.915	405.043	392.311	524.538
2045.05	386.974	434.891	407.676	393.634	526.287
2046.41	388.453	432.453	409.231	396.441	525.002
2047.78	388.182	433.296	407.943	396.48	520.729
2049.14	386.992	435.56	405.573	393.532	518.932
2050.51	384.967	437.099	404.524	390.616	517.569
2051.88	382.296	437.41	403.207	387.478	513.483
2053.24	380.217	435.981	400.559	383.63	510.434
2054.61	379.644	433.46	398.674	381.591	509.388
2055.98	379.756	430.118	398.117	381.878	507.62
2057.34	380.195	427.974	396.377	381.268	504.417
2058.71	379.039	427.462	393.456	378.566	500.883
2060.07	376.373	430.952	392.341	377.034	497.608
2061.44	374.716	436.555	392.327	377.43	495.153
2062.81	372.96	440.385	391.554	375.227	492.969
2064.17	368.804	441.941	391.448	370.543	489.769
2065.54	365.36	439.855	393.816	367.387	486.642
2066.9	365.901	436.891	396.34	365.785	483.906
2068.27	366.824	434.86	397.534	364.52	482.664
2069.64	365.573	431.765	398.523	363.489	484.731
2071	365.915	427.291	399.507	362.17	485.65
2072.37	368.803	427.222	398.597	360.586	482.865
2073.74	368.683	430.879	397.012	358.079	478.504
2075.1	366.566	432.171	398.784	353.358	474.558
2076.47	367.293	432.624	401.967	349.801	472.963
2077.83	368.707	435.989	403.72	350.326	473.047
2079.2	368.375	440.966	403.297	352.106	473.316
2080.57	367.597	446.174	400.199	353.494	473.107
2081.93	367.466	450.601	399.953	355.691	472.893
2083.3	368.903	453.414	404.864	358.365	476.185
2084.67	371.328	455.84	406.889	358.843	482.257
2086.03	373.457	458.292	404.869	357.307	484.359
2087.4	374.709	461.678	401.938	356.976	483.375
2088.76	375.044	465.424	399.335	356.025	482.275
2090.13	374.914	468.718	399.702	354.116	480.467
2091.5	374.132	471.585	400.232	355.888	477.711
2092.86	372.739	472.091	397.975	359.599	475.264
2094.23	372.361	471.546	394.989	361.631	473.951
2095.6	373.731	472.409	392.286	364.255	473.456
2096.96	375.911	473.459	392.431	367.745	474.396
2098.33	378.096	473.961	395.636	370.487	475.602
2099.69	380.237	474.598	397.164	374.192	476.921
2101.06	382.418	475.919	397.419	379.865	479.118
2102.43	384.64	478.09	398.54	384.417	482.082
2103.79	386.707	480.02	399.91	387.27	484.186
2105.16	388.168	479.355	400.892	390.87	483.76
2106.53	388.972	478.386	401.628	393.5	479.834
2107.89	388.848	480.716	402.556	393.09	476.921
2109.26	387.832	482.402	404.142	392.015	477.03
2110.62	387.985	481.83	406.07	392.154	476.798
2111.99	389.676	482.818	407.323	392.103	475.895
2113.36	391.147	484.78	407.981	391.502	474.806
2114.72	391.996	487.651	406.865	391.914	474.051
2116.09	392.547	490.312	404.973	392.099	475.184
2117.46	393.075	488.591	405.376	393.726	477.154
2118.82	393.818	485.041	407.131	395.994	477.511
2120.19	394.044	482.903	406.401	395.13	476.769
2121.55	394.62	479.915	403.652	394.129	475.353
2122.92	393.708	475.017	401.089	393.447	474.206
2124.29	390.215	474.22	400.699	391.349	473.531
2125.65	388.073	476.822	402.987	389.28	473.825
2127.02	387.949	476.717	404.297	388.326	475.158
2128.39	388.435	474.928	403.457	386.559	477.812
2129.75	388.524	473.38	404.465	383.434	481.623
2131.12	385.871	472.151	406.4	381.781	486.014
2132.48	383.17	471.044	407.641	381.211	489.948
2133.85	381.776	469.918	407.709	379.987	492.466
2135.22	380.082	469.735	404.704	379.917	492.298
2136.58	378.628	469.55	403.376	381.244	488.21
2137.95	376.134	468.339	405.919	380.586	484.741
2139.31	372.896	468.15	409.047	377.647	483.327
2140.68	370.797	468.985	412.109	374.832	483.329
2142.05	370.873	469.722	413.144	374.13	484.33
2143.41	372.073	469.975	412.084	375.524	485.415
2144.78	371.108	469.15	412.189	379.226	487.081
2146.15	367.859	468.261	412.792	382.35	490.177
2147.51	363.968	466.56	411.888	382.977	493.844
2148.88	360.124	463.911	411.046	383.976	497.514
2150.24	359.3	461.589	411.103	384.211	498.299
2151.61	359.094	460.549	412.167	384.294	495.348
2152.98	355.879	459.204	413.821	384.906	492.443
2154.34	352.468	458.037	414.238	384.286	489.861
2155.71	351.006	459.011	412.672	382.701	487.557
2157.08	350.305	458.921	410.348	381.439	485.98
2158.44	348.444	457.652	409.261	379.792	485.938
2159.81	347.16	456.26	410.708	378.052	486.5
2161.17	346.876	454.938	412.312	377.995	486.967
2162.54	346.557	455.446	412.984	379.659	486.723
2163.91	346.145	456.641	413.776	379.364	485.615
2165.27	345.554	457.292	413.938	377.373	484.867
2166.64	344.747	459.359	413.954	378.238	484.149
2168.01	344.924	462.835	413.892	380.762	481.901
2169.37	344.582	462.091	412.319	383.228	479.313
2170.74	344.043	456.202	410.685	385.156	478.255
2172.1	346.55	450.202	409.363	387.384	479.737
2173.47	349.231	448.998	406.947	388.719	484.564
2174.84	350.038	449.986	403.946	388.134	488.157
2176.2	350.417	450.484	402.297	388.008	489.162
2177.57	352.188	449.778	402.534	389.518	489.518
2178.94	354.281	447.771	403.911	391.91	489.742
2180.3	353.092	445.515	404.873	393.371	491.494
2181.67	352.519	443.145	402.414	392.539	493.623
2183.03	355.232	442.817	401.329	390.924	494.304
2184.4	357.143	443.869	403.682	390.15	494.055
2185.77	359.024	441.008	404.665	390.504	493.235
2187.13	360.283	436.488	404.555	393.476	494.792
2188.5	360.756	434.454	404.74	395.477	499.421
2189.87	360.913	435.965	404.487	394.441	498.917
2191.23	359.142	440.466	402.808	392.642	495.106
2192.6	358.046	444.199	402.316	392.317	494.389
2193.96	359.58	446.578	403.337	393.632	495.916
2195.33	362.328	447.311	403.109	394.512	498.417
2196.7	365.988	445.097	401.215	393.87	499.374
2198.06	366.719	443.564	397.198	393.298	497.92
2199.43	364.98	444.16	393.136	393.837	498.547
2200.79	365.996	443.783	392.213	393.562	501.578
2202.16	368.2	441.694	394.148	392.848	503.222
2203.53	368.935	438.745	396.522	392.069	503.57
2204.89	369.155	437.713	397.403	390.289	504.021
2206.26	370.457	440.379	397.762	387.613	505.122
2207.63	370.838	439.825	398.183	385.455	506.528
2208.99	368.52	435.753	397.428	383.734	505.743
2210.36	366.218	431.151	396.467	384.094	502.349
2211.72	366.486	426.78	395.705	387.281	501.347
2213.09	366.358	424.344	394.746	390.738	502.319
2214.46	364.013	423.297	395.295	392.838	503.004
2215.82	361.242	425.19	396.806	389.946	503.769
2217.19	360.19	432.153	397.361	386.106	504.158
2218.56	361.645	438.148	398.157	387.684	504.7
2219.92	361.812	439.654	398.19	389.338	506.201
2221.29	361.242	438.996	397.673	386.707	504.561
2222.65	361.787	436.154	399.861	384.157	499.303
2224.02	362.084	434.94	402.443	383.775	495.525
2225.39	361.783	437.47	404.282	385.575	493.722
2226.75	362.793	439.593	407.399	388.21	499.047
2228.12	367.016	437.589	407.705	388.667	506.217
2229.49	369.56	434.611	405.572	387.807	506.813
2230.85	368.316	436.26	405.611	385.86	506.354
2232.22	367.614	439.079	406.562	384.341	507.165
2233.58	367.462	440.289	407.266	383.816	507.405
2234.95	368.304	440.706	408.805	383.434	509.068
2236.32	369.433	438.785	411.075	383.377	510.971
2237.68	369.988	437.388	410.768	386.269	511.773
2239.05	371.082	435.911	410.106	390.307	511.51
2240.42	373.074	434.206	412.178	390.995	511.979
2241.78	375.521	435.946	413.176	390.95	514.768
2243.15	379.659	437.499	415.092	392.648	516.381
2244.51	382.981	436.401	419.19	396.506	515.073
2245.88	384.423	435.957	421.706	400.604	515.674
2247.25	385.875	437.351	422.226	400.123	519.395
2248.61	386.202	439.834	423.545	397.821	521.615
2249.98	387.733	440.655	427.851	400.43	522.836
2251.35	390.679	438.603	432.546	404.65	525.802
2252.71	392.837	440.425	436.646	408.235	527.08
2254.08	393.077	445.659	440.094	410.561	524.592
2255.44	391.784	451.246	442.934	410.713	521.436
2256.81	392.727	456.378	446.378	411.028	517.986
2258.18	394.999	458.79	450.576	411.782	518.988
2259.54	394.595	458.832	453.714	413.858	524.521
2260.91	394.422	459.965	454.662	416.732	528.513
2262.28	398.214	460.629	455.147	419.696	530.933
2263.64	402.803	458.402	457.224	422.912	530.941
2265.01	405.429	458.573	460.479	426.502	530.615
2266.37	406.508	463.313	461.423	427.531	533.548
2267.74	406.662	469.693	460.017	426.155	535.799
2269.11	407.216	472.121	460.979	427.07	535.82
2270.47	409.064	473.344	465.633	428.961	539.876
2271.84	411.737	478.187	472.411	428.409	546.919
2273.21	414.872	483.746	478.205	427.723	553.098
2274.57	418.831	486.586	482.689	429.299	555.203
2275.94	422.087	486.721	487.859	434.03	554.246
2277.3	424.272	489.038	493.514	442.203	555.482
2278.67	426.725	495.203	498.649	447.922	557.434
2280.04	429.372	499.093	503.221	450.72	560.403
2281.4	434.305	499.863	508.288	453.683	564.733
2282.77	440.261	501.225	513.589	457.134	569.384
2284.13	444.17	505.326	516.504	459.814	572.001
2285.5	446.546	512.467	519.844	461.988	571.824
2286.87	448.257	518.201	525.858	464.158	572.573
2288.23	449.536	523.255	531.207	466.623	574.028
2289.6	449.895	529.527	534.747	469.792	578.017
2290.97	448.502	534.647	538.225	473.514	585.499
2292.33	447.513	543.68	541	477.478	593.531
2293.7	448.952	555.593	541.172	480.829	599.934
2295.06	452.625	561.492	539.557	484.963	603.087
2296.43	458.362	564.096	539.287	491.139	606.863
2297.8	462.931	566.577	540.495	496.499	611.548
2299.16	466.773	569.538	542.049	500.369	615.046
2300.53	472.524	573.396	542.924	504.184	617.934
2301.9	479.975	577.89	545.522	507.23	622.77
2303.26	488.119	583.652	550.334	508.528	628.855
2304.63	495.203	589.199	555.462	508.148	634.574
2305.99	500.056	592.114	560.895	506.585	640.46
2307.36	505.188	593.309	566.118	505.695	645.306
2308.73	511.101	596.561	570.231	505.395	646.788
2310.09	515.247	601.654	574.939	504.958	646.813
2311.46	518.843	603.487	580.716	505.349	651.964
2312.83	523.714	605.359	584.672	507.845	658.914
2314.19	528.686	611.574	588.053	511.464	658.494
2315.56	532.633	616.077	591	515.178	658.999
2316.92	535.683	616.988	591.995	518.123	662.577
2318.29	538.596	619.095	593.865	520.065	665.685
2319.66	541.849	622.76	596.001	523.586	667.225
2321.02	544.861	626.883	595.955	528.727	667.684
2322.39	545.017	628.761	594.681	532.044	671.348
2323.76	544.221	628.823	593.7	532.948	676.738
2325.12	545.533	630.453	593.392	530.794	680.616
2326.49	548.058	633.049	594.881	529.282	683.139
2327.85	551.102	632.505	598.058	530.403	683.3
2329.22	551.891	628.131	601.332	531.337	682.17
2330.59	551.166	626.636	602.128	531.606	683.909
2331.95	552.924	629.23	602.454	532.404	688.139
2333.32	555.741	630.702	604.176	532.925	690.556
2334.69	557.416	631.729	605.565	531.876	691.936
2336.05	559.863	631.529	605.25	532.065	694.055
2337.42	564.438	626.375	606.078	535.187	695.736
2338.78	568.467	619.868	608.524	536.116	695.782
2340.15	571.604	617.621	611.654	534.637	694.572
2341.52	574.671	616.925	615.357	536.661	694.219
2342.88	577.196	616.362	617.761	540.472	694.881
2344.25	578.206	615.312	619.367	542.611	695.355
2345.62	578.974	613.531	619.568	543.952	698.292
2346.98	580.342	611.624	617.469	545.112	701.352
2348.35	581.028	610.171	614.546	542.065	702.515
2349.71	581.024	610.252	613.703	535.18	706.097
2351.08	582.023	611.04	614.885	533.647	713.746
2352.45	584.067	611.089	615.266	536.125	717.251
2353.81	587.224	609.806	614.271	540.047	718.991
2355.18	589.182	607.79	611.879	542.472	722.435
2356.54	588.458	606.717	611.574	541.366	723.683
2357.91	587.819	605.905	614.207	542.668	726.193
2359.28	587.498	605.127	615.397	547.037	729.339
2360.64	586.623	604.991	616.035	551.378	728.06
2362.01	587.183	606.21	617.765	555.971	724.114
2363.38	592.311	608.676	619.947	561.205	722.586
2364.74	596.964	612.61	621.717	564.745	724.639
2366.11	598.291	617.875	624.529	565.068	726.827
2367.47	598.966	623.518	628.849	567.435	728.328
2368.84	599.84	625.031	634.356	572.09	732.547
2370.21	604.287	623.887	639.866	572.873	737.698
2371.57	609.916	624.931	641.267	571.864	741.683
2372.94	612.826	628.609	640.724	573.082	743.989
2374.31	614.606	634.858	640.378	575.004	745.614
2375.67	616.222	636.951	639.969	576.625	749.771
2377.04	619.638	634.222	639.627	580.876	756.212
2378.4	624.558	633.501	639.67	587.395	762.381
2379.77	628.427	635.322	640.916	590.053	764.712
2381.14	631.477	639.967	645.557	590.194	763.68
2382.5	634.507	644.539	650.337	590.311	761.814
2383.87	637.774	647.176	652.14	590.317	760.719
2385.24	640.675	650.795	654.178	590.308	762.258
2386.6	642.861	655.672	657.889	593.085	764.553
2387.97	644.999	658.847	661.423	597.381	766.845
2389.33	647.198	661.207	665.735	599.806	769.165
2390.7	649.385	665.447	673.173	601.068	768.289
2392.07	652.103	669.017	680.168	601.865	766.821
2393.43	655.81	669.725	684.031	604.284	769.341
2394.8	660.037	672.697	686.694	609.314	773.598
2396.17	663.985	678.798	688.986	611.131	775.883
2397.53	668.003	682.394	693.046	610.417	778.222
2398.9	671.985	684.838	698.539	610.734	784.405
2400.26	674.232	689.01	704.707	612.577	790.443
2401.63	673.761	694.248	710.827	616.287	794.869
2403	675.25	699.976	716.458	620.496	800.477
2404.36	679.754	704.452	720.976	624.812	806.875
2405.73	683.546	707.844	724.409	625.832	810.129
2407.1	687.128	712.608	727.344	625.511	811.656
2408.46	692.827	717.632	730.663	628.885	812.166
2409.83	697.388	721.329	735.819	634.339	812.672
2411.19	697.418	724.065	741.293	640.59	816.623
2412.56	698.887	726.216	746.407	646.402	819.918
2413.93	703.375	731.422	749.334	652.226	821.531
2415.29	706.983	739.075	750.985	654.906	822.158
2416.66	710.205	745.412	756.19	655.822	824.201
2418.03	712.668	751.29	763.837	660.28	829.849
2419.39	716.252	757.74	772.437	664.162	836.349
2420.76	722.6	764.205	780.986	665.094	840.828
2422.12	728.499	770.347	789.002	667.614	842.415
2423.49	734.151	774.243	797.163	670.954	843.954
2424.86	739.193	776.643	804.399	676.152	846.531
2426.22	743.685	779.869	807.77	682.6	850.449
2427.59	748.817	783.617	810.782	688.328	857.082
2428.96	753.905	787.491	816.699	693.12	863.208
2430.32	759.452	791.6	822.961	696.492	867.654
2431.69	765.004	796.187	827.869	700.063	871.016
2433.05	768.933	802.843	831.115	704.118	873.946
2434.42	772.659	811.276	833.831	710.348	878.476
2435.79	776.674	819.602	836.954	716.225	882.795
2437.15	780.425	825.147	841.565	717.501	886.786
2438.52	785.43	827.728	848.827	717.638	890.59
2439.88	791.696	832.01	855.334	717.795	892.086
2441.25	795.617	836.082	860.124	719.481	892.99
2442.62	797.95	840.88	862.89	722.36	896.284
2443.98	801.617	846.04	865.292	723.443	901.309
2445.35	805.145	848.871	869.03	724.963	908.288
2446.72	807.563	852.672	871.478	727.52	915.228
2448.08	810.109	858.805	871.836	731.357	918.521
2449.45	815.007	863.042	874.385	738.163	919.738
2450.81	820.491	865.184	878.346	742.513	923.071
2452.18	825.789	863.108	881.707	745.604	928.986
2453.55	832.091	861.243	884.211	750.761	933.901
2454.91	836.206	862.745	885.298	755.481	937.882
2456.28	837.247	866.062	886.715	758.935	943.732
2457.65	837.677	871.47	888.802	759.824	952.006
2459.01	839.149	876.627	892.906	759.109	960.411
2460.38	840.242	879.388	898.342	759.073	965.902
2461.74	842.072	878.374	902.96	759.177	969.202
2463.11	846.547	877.469	906.71	759.678	972.406
2464.48	850.538	877.537	909.512	761.729	974.952
2465.84	853.657	880.669	911.444	766.027	978.086
2467.21	856.189	885.37	912.875	771.604	981.933
2468.58	857.487	889.188	913.499	776.23	986.093
2469.94	859.868	893.346	914.452	778.659	989.009
2471.31	863.681	897.653	917.55	782.431	990.641
2472.67	867.518	900.452	921.604	788.67	992.907
2474.04	869.524	902.071	925.558	792.631	996.829
2475.41	870.746	903.907	927.115	793.414	1004.27
2476.77	873.171	905.73	927.526	794.635	1011.1
2478.14	876.063	906.942	931.704	796.03	1014.44
2479.51	877.565	907.409	936.91	796.955	1014.17
2480.87	879.431	906.371	940.699	798.042	1013.9
2482.24	882.587	908.65	943.714	798.173	1016.01
2483.6	885.804	915.363	945.776	797.631	1019.18
2484.97	886.966	915.92	947.328	797.723	1022.38
2486.34	884.434	913.513	950.505	799.882	1027.79
2487.7	882.574	914.343	957.504	805.103	1031.96
2489.07	883.549	916.61	965.471	811.603	1033.15
2490.44	886.031	918.399	972.695	814.274	1035.13
2491.8	889.488	917.83	980.371	815.192	1036.77
2493.17	895.756	916.616	987.37	816.829	1039.6
2494.53	901.697	920.654	989.664	817.739	1044.03
2495.9	907.257	925.791	990.428	816.495	1046.06
2497.27	913.747	931.155	991.977	817.787	1049.7
2498.63	919.474	936.069	995.542	823.296	1056.62
2500	925.262	939.106	1000.74	827.966	1062.69
2501.36	929.794	943.811	1005.91	830.864	1066.93
2502.73	935.018	946.235	1009.91	834.166	1070.91
2504.1	942.348	944.635	1012.38	839.711	1075.12
2505.46	951.112	946.574	1014.92	847.094	1078.77
2506.83	961.011	953.907	1017.81	854.19	1083
2508.2	970.226	960.724	1020.86	860.372	1086.34
2509.56	977.298	964.857	1023.53	863.053	1090.95
2510.93	981.544	964.237	1026.12	864.534	1095.58
2512.29	985.297	963.869	1031.22	867.489	1099.49
2513.66	989.559	966.789	1038.72	871.526	1106.01
2515.03	992.756	967.786	1046.6	875.884	1113.61
2516.39	994.885	967.994	1054	878.271	1118.37
2517.76	999.06	971.744	1060.35	878.566	1119.37
2519.13	1004.96	976.581	1064.87	882.615	1119.89
2520.49	1009.23	980.599	1068.31	889.799	1122.19
2521.86	1014.67	983.776	1072.07	896.587	1126.35
2523.22	1021.42	986.077	1074.77	900.554	1129.81
2524.59	1026.9	986.785	1077.09	903.657	1133.38
2525.96	1030.93	989.209	1080.44	904.603	1137.83
2527.32	1035.69	994.986	1084.95	906.921	1143.7
2528.69	1040.24	999.523	1090.3	912.998	1152.18
2530.06	1044.57	1004.92	1096.35	917.816	1156.97
2531.42	1050.53	1010.36	1100.16	921.977	1158.1
2532.79	1061.09	1017.49	1101.11	924.254	1162.39
2534.15	1071.77	1028.14	1100.68	924.312	1167.04
2535.52	1078.44	1036.87	1103.32	924.597	1168.68
2536.89	1082.01	1043.9	1108.89	926.749	1171.57
2538.25	1084.76	1048.52	1113.87	931.373	1177.38
2539.62	1088.38	1050.14	1120.63	935.525	1182.15
2540.99	1089.95	1053.53	1128.06	939.173	1186.7
2542.35	1092.43	1057.8	1134	942.693	1193.38
2543.72	1097.74	1059.86	1137.08	947.382	1201.9
2545.08	1102.77	1060.99	1141.02	953.046	1211.48
2546.45	1106.46	1060.5	1144.96	957.86	1217.5
2547.82	1107.83	1062.82	1147.98	962.29	1220.04
2549.18	1108.11	1067.71	1151.35	965.728	1221.24
2550.55	1109.7	1069.24	1154.11	966.84	1224.02
2551.92	1111.66	1070.81	1157.15	968.962	1230.67
2553.28	1114.9	1073.28	1160.67	973.858	1239.61
2554.65	1117.52	1076.05	1165.33	979.864	1248.58
2556.01	1119.51	1080.12	1171.64	983.364	1255.66
2557.38	1122.39	1082.49	1176.98	983.087	1262.01
2558.75	1126.72	1085.27	1179.9	983.819	1269.24
2560.11	1131.88	1091.7	1181.72	985.041	1275.15
2561.48	1136.04	1098.92	1182.84	986.016	1278.65
2562.84	1139.32	1102.69	1183.27	987.046	1282.35
2564.21	1144.38	1104	1183.63	989.345	1285.64
2565.58	1148.32	1105.82	1188.33	992.598	1287.11
2566.94	1148.9	1108.54	1194.66	994.933	1288.76
2568.31	1149.79	1111.62	1198.74	997.775	1291.44
2569.68	1150.16	1115.6	1202.67	1001.3	1294.63
2571.04	1150.06	1117.27	1206.76	1004.73	1298.65
2572.41	1151.5	1114.69	1211.83	1006.75	1303.58
2573.77	1155.34	1113.51	1218.2	1007.51	1307.04
2575.14	1159.26	1113.74	1222.79	1009.08	1307.25
2576.51	1162.99	1114.2	1227.31	1011.64	1308.97
2577.87	1164.26	1112.18	1232.12	1013.95	1312.49
2579.24	1161.28	1108.34	1238.31	1017.37	1314.58
2580.61	1158.75	1108.97	1241.99	1022.55	1315.97
2581.97	1160.05	1111.37	1242.73	1026.47	1317.39
2583.34	1162.63	1114.12	1245.41	1029.21	1321.72
2584.7	1166.99	1115.6	1248.85	1031.28	1329.15
2586.07	1171.77	1116.46	1252.03	1033.7	1332.65
2587.44	1174.52	1118.7	1256.39	1037.45	1332.39
2588.8	1177.57	1123.31	1261.75	1042.58	1328.68
2590.17	1181.22	1126.98	1264.94	1047.61	1327.06
2591.54	1182.49	1126.95	1267.72	1052.24	1329.64
2592.9	1181.26	1126.11	1272.4	1055.28	1333.17
2594.27	1182.39	1128.16	1278.4	1057.61	1337.08
2595.63	1186.76	1130.94	1284.21	1062.02	1340.15
2597	1194.89	1131.95	1288.9	1066.01	1343.35
2598.37	1202.17	1132.72	1292.06	1069.31	1347.21
2599.73	1206.26	1134.74	1295.48	1073.54	1349.85
2601.1	1207.76	1137.56	1300.17	1078.14	1351.28
2602.47	1208.3	1140.21	1302.55	1082.8	1351.69
2603.83	1208.81	1141.18	1304.67	1088.07	1353.72
2605.2	1210.25	1141.69	1309.21	1092.69	1359.07
2606.56	1213.89	1141.62	1314.71	1095.82	1363.65
2607.93	1218.5	1142.24	1320.65	1098.7	1367.69
2609.3	1223.97	1145.38	1328.29	1101.06	1373.11
2610.66	1229.61	1149.01	1333.43	1104.93	1379.12
2612.03	1234.3	1153.85	1336.78	1110.3	1385.33
2613.4	1238.95	1159	1342.98	1115.58	1388.98
2614.76	1244.67	1162.86	1350.75	1120.58	1390.81
2616.13	1251.4	1167.2	1358.71	1124.66	1396.55
2617.49	1258.56	1172.2	1365.28	1127.94	1404.21
2618.86	1265.98	1176.75	1370.04	1132.2	1412.43
2620.23	1274.18	1182.09	1375.74	1138.39	1418.76
2621.59	1280.27	1189.67	1381.06	1144.22	1422.7
2622.96	1284.32	1196.94	1388.17	1146.47	1428.91
2624.33	1287.41	1201.08	1395.62	1148.6	1436.89
2625.69	1292.31	1202.52	1400.2	1153.14	1445.8
2627.06	1299.78	1203.7	1405.12	1157.97	1453.79
2628.42	1305.4	1204.3	1412.34	1161.38	1460.63
2629.79	1310.95	1206.88	1419.73	1164.01	1468.66
2631.16	1316.65	1210.25	1426.68	1167.24	1476.21
2632.52	1321.6	1213.52	1432.53	1170.28	1481.7
2633.89	1326.04	1215.56	1438.92	1172.81	1488.31
2635.26	1330.45	1217.41	1446.97	1176.62	1496.64
2636.62	1334.62	1223.43	1453.67	1181.49	1504.91
2637.99	1337.04	1230.21	1458.72	1187.84	1513.13
2639.35	1340.9	1232.34	1464.13	1193.08	1521.03
2640.72	1348.84	1235.18	1470.23	1195.01	1527.73
2642.09	1355.95	1240.92	1476.22	1196.92	1531.99
2643.45	1361.44	1245.57	1481.98	1200.67	1535.84
2644.82	1363.09	1248.67	1486.01	1204.26	1539.86
2646.18	1364.5	1251.25	1488.95	1206.97	1543.94
2647.55	1368.35	1255.23	1494.23	1208.86	1547.78
2648.92	1372.71	1261.52	1501	1210	1552.33
2650.28	1377.58	1267.56	1505.35	1213.75	1560.24
2651.65	1384.09	1273.39	1508.72	1221.32	1568.78
2653.02	1389.77	1277.17	1513.01	1228.21	1572.55
2654.38	1392.63	1280.55	1518.1	1232.8	1575.65
2655.75	1395.65	1285.58	1524.75	1236.8	1579.74
2657.11	1399.08	1287.73	1531.13	1240.62	1581.77
2658.48	1401.63	1288.42	1536.66	1243.02	1583.04
2659.85	1403.65	1291.54	1541.19	1243.32	1585.03
2661.21	1405.72	1294.2	1544.64	1245.2	1587.69
2662.58	1406.94	1295.53	1547.13	1248.46	1590.82
2663.95	1407.19	1298.79	1548.92	1251.51	1594.49
2665.31	1406.73	1302.35	1551.21	1253.61	1599.01
2666.68	1405.95	1302.61	1557.04	1254.21	1602.8
2668.04	1405.26	1302.03	1561.76	1254.45	1605.54
2669.41	1403.95	1300.7	1563.81	1257.18	1608.8
2670.78	1402.62	1301.83	1569.22	1260.71	1612.42
2672.14	1404.51	1305.94	1575.6	1261.73	1615.06
2673.51	1407.92	1309.48	1577.43	1262.22	1617.12
2674.88	1411.32	1312.89	1578.54	1263.28	1619.85
2676.24	1413.57	1317.8	1580.85	1265	1623.46
2677.61	1415.09	1321.91	1582.48	1266.72	1626.78
2678.97	1418.95	1325.38	1582.48	1267.79	1630.32
2680.34	1423.79	1329.59	1582.63	1268.44	1635.43
2681.71	1428.29	1332.5	1583.9	1266.79	1640.17
2683.07	1432.84	1334.24	1585.13	1265.18	1644.12
2684.44	1437.66	1338.66	1586.03	1264.23	1650.26
2685.81	1443.95	1343.48	1587.77	1263.13	1655.77
2687.17	1448.77	1346.56	1591.51	1263.31	1655.64
2688.54	1449.53	1349.88	1596.72	1264.72	1656.58
2689.9	1450.28	1353.01	1602.43	1263.99	1660.33
2691.27	1451.69	1356.46	1607.11	1262.59	1663.03
2692.64	1455.15	1359.58	1610.79	1261.74	1664.5
2694	1459.91	1362.27	1613.29	1261.79	1667.4
2695.37	1465.27	1364.12	1616.68	1262.39	1670.18
2696.74	1470.85	1364.71	1621.49	1264.06	1672.05
2698.1	1476.2	1366.94	1625.33	1267.53	1674.35
2699.47	1479.73	1368.61	1627.75	1270.59	1676.4
2700.83	1483.65	1367.16	1628.77	1273.93	1678.35
2702.2	1489.58	1366.76	1629.94	1276.35	1679.5
2703.57	1493.85	1367.93	1631.56	1278.51	1678.55
2704.93	1496.77	1368.26	1634.28	1280.89	1676.26
2706.3	1501.04	1368.96	1637.59	1281.95	1674.57
2707.67	1506.05	1371.39	1640.43	1281.19	1672.71
2709.03	1510.69	1372.48	1643.61	1279.01	1672.83
2710.4	1516.03	1371.92	1646.99	1278.7	1675.44
2711.76	1521.78	1372.43	1648.68	1279.77	1678.08
2713.13	1527.47	1374.17	1650.3	1282.15	1680.88
2714.5	1532.42	1377.24	1653.17	1285.98	1684.11
2715.86	1535.53	1378.02	1653.77	1290.53	1687.49
2717.23	1540.34	1377.07	1652.54	1296.21	1690.12
2718.59	1547.23	1379.58	1654.89	1302.9	1692.93
2719.96	1553.06	1382.65	1659.19	1309.24	1695.16
2721.33	1559.15	1383.49	1663.83	1314.59	1695.39
2722.69	1566.28	1384.21	1670.27	1318.02	1698.23
2724.06	1572.24	1385.2	1677.9	1320.64	1704.98
2725.43	1576.84	1387.31	1683.64	1321.44	1709.56
2726.79	1579.69	1389.95	1689.48	1320.25	1710.52
2728.16	1582.76	1392.54	1697.2	1319.32	1709.99
2729.52	1586.27	1393.14	1704.94	1319.56	1710.69
2730.89	1588.39	1392.2	1712.01	1322.57	1713.2
2732.26	1588.83	1392.13	1716.51	1326.58	1718.18
2733.62	1587.85	1395.38	1720.33	1328.93	1722.74
2734.99	1589.51	1403.72	1724.93	1330.51	1725.57
2736.36	1594.13	1410.84	1729.52	1331.05	1728.74
2737.72	1596.96	1415.94	1734.26	1332.78	1732.87
2739.09	1598.59	1418.1	1739.93	1335.34	1738.12
2740.45	1599.96	1420.72	1745.79	1339.1	1743.69
2741.82	1602.42	1425.87	1751.51	1342.54	1750.91
2743.19	1606.02	1430.94	1755.58	1345.56	1758.09
2744.55	1610.32	1434.75	1759.23	1347.58	1763.34
2745.92	1612.98	1437.8	1763.16	1348.09	1765.4
2747.29	1616.4	1444.19	1764.78	1347.34	1768.18
2748.65	1620.01	1451.94	1767.92	1346.3	1772.5
2750.02	1621.18	1460	1773.94	1345.55	1777.97
2751.38	1621.64	1464.47	1775.6	1345.09	1785.59
2752.75	1620.1	1467.58	1775.61	1345.47	1791.5
2754.12	1620.56	1475.99	1777.03	1348.42	1794.03
2755.48	1624.59	1485.27	1779.65	1353.06	1793.86
2756.85	1626.93	1492.48	1783.1	1356.92	1792.87
2758.22	1628.43	1497.11	1786.23	1358.51	1793.6
2759.58	1630.54	1501.04	1789.84	1358.59	1793.88
2760.95	1633.58	1507.7	1795.11	1357.87	1794.59
2762.31	1636.57	1514.71	1800.57	1358.87	1795.82
2763.68	1640.6	1520.27	1803.64	1362.72	1798.97
2765.05	1645.16	1525.62	1805.8	1370.11	1803.75
2766.41	1648.3	1530.62	1807.36	1377.72	1807.65
2767.78	1649.71	1533.81	1809.55	1383.83	1810.39
2769.15	1649.64	1536.25	1812.71	1385.04	1811.65
2770.51	1648.76	1536.75	1816.84	1385.23	1813.47
2771.88	1648.11	1540.03	1819.77	1386.62	1815.18
2773.24	1646.05	1544.76	1822.4	1385.57	1815.57
2774.61	1646.43	1548.78	1827.21	1383.79	1814.59
2775.98	1649.59	1553.32	1830.49	1384.66	1816.65
2777.34	1651.99	1556.42	1831.9	1386.4	1820.93
2778.71	1655.14	1555.56	1833.21	1388.18	1823.36
2780.08	1659.8	1550.55	1834.72	1391.93	1823.43
2781.44	1666.09	1547.39	1838.74	1395.96	1822.02
2782.81	1671.16	1546.91	1843.49	1397.45	1825.15
2784.17	1673.73	1549.08	1847.64	1398.48	1828.23
[truncated: 889 more rows]

## Sheet: size
DC		SC-0.05		SC-0.10		SC-0.15		SC-0.2
0.02244	0	17.9161	0	0.214452	0	0.11156	0	0.132836	0	2.244e-05
0.025179	0	20.7483	0	0.248352	0	0.129195	0	0.153835	0	2.5179e-05
0.028251	0	24.0281	0	0.287612	0	0.149618	0	0.178153	0	2.8251e-05
0.031698	0	27.8265	0	0.333077	0	0.17327	0	0.206315	0	3.1698e-05
0.035566	0	32.2253	0	0.38573	0	0.20066	0	0.238929	0	3.5566e-05
0.039905	0	37.3194	0	0.446706	0	0.232381	0	0.276699	0	3.9905e-05
0.044774	0	43.2188	0	0.51732	0	0.269115	0	0.320439	0	4.4774e-05
0.050238	0	50.0508	0	0.599098	0	0.311657	0	0.371094	0	5.0238e-05
0.056368	0	57.9628	0	0.693803	0	0.360923	0	0.429756	0	5.6368e-05
0.063246	0	67.1255	0	0.803479	0	0.417977	0	0.497691	0	6.3246e-05
0.070963	0	77.7367	0	0.930492	0	0.484051	0	0.576366	0	7.0963e-05
0.079621	0	90.0252	0	1.07758	0	0.560569	0	0.667478	0	7.9621e-05
0.089337	0	104.256	0	1.24793	0	0.649184	0	0.772992	0	8.9337e-05
0.100237	0	120.737	0	1.4452	0	0.751806	0	0.895186	0	0.000100237
0.112468	0	139.823	0	1.67365	0	0.870651	0	1.0367	0	0.000112468
0.126191	0	161.926	0	1.93822	0	1.00828	0	1.20058	0	0.000126191
0.141589	0	187.523	2.91388	2.24462	0	1.16767	0	1.39036	0	0.000141589
0.158866	0	217.167	12.7918	2.59944	0	1.35226	0	1.61015	0	0.000158866
0.17825	0	251.497	25.3747	3.01036	0	1.56602	0	1.86468	0	0.00017825
0.2	0	291.253	29.7384	3.48624	0	1.81357	0	2.15945	0	0.0002
0.224404	0	337.294	20.8309	4.03734	0	2.10026	0	2.50081	0	0.000224404
0.251785	0	390.613	7.46986	4.67556	0	2.43227	0	2.89614	0	0.000251785
0.282508	0	452.361	0.880553	5.41467	0	2.81676	0	3.35396	0	0.000282508
0.316979	0	523.87	0	6.27061	0	3.26203	0	3.88415	0	0.000316979
0.355656	0	606.683	0	7.26187	0	3.77769	0	4.49815	0	0.000355656
0.399052	0	702.586	0	8.40982	0	4.37487	0	5.20922	0	0.000399052
0.447744	0	813.651	0	9.73924	0	5.06644	0	6.03268	0	0.000447744
0.502377	0	942.272	0	11.2788	0	5.86734	0	6.98633	0	0.000502377
0.563677	0	1091.23	0	13.0618	0	6.79485	0	8.09072	0	0.000563677
0.632456	0	1263.73	0	15.1265	0	7.86897	0	9.36969	0	0.000632456
0.709627	0	1463.49	0	17.5177	0	9.11289	0	10.8508	0	0.000709627
0.796214	0	1694.84	0	20.2869	0	10.5535	0	12.5661	0	0.000796214
0.893367	0	1962.76	0	23.4939	0	12.2217	0	14.5526	0	0.000893367
1.00237	0	2273.03	0	27.2078	0	14.1537	0	16.853	0	0.00100237
1.12468	0	2632.35	0	31.5087	0	16.3911	0	19.5172	0	0.00112468
1.26191	0	3048.47	0	36.4896	0	18.9822	0	22.6024	0	0.00126191
1.41589	0	3530.37	0	42.2579	0	21.9829	0	26.1754	0	0.00141589
1.58866	0	4088.45	0	48.9379	0	25.458	0	30.3132	0	0.00158866
1.7825	0	4734.75	0	56.674	0	29.4824	0	35.1051	0	0.0017825
2	0	5483.22	0	65.633	0	34.1429	0	40.6544	0	0.002
2.24404	0			76.0082	0	39.5402	0	47.0811	0	0.00224404
2.51785	0			88.0235	0	45.7907	0	54.5236	0	0.00251785
2.82508	0			101.938	0	53.0292	0	63.1426	0	0.00282507
3.16979	0			118.053	0	61.4121	0	73.1242	0	0.00316979
3.55656	0			136.714	1.45056	71.12	0	84.6836	0.169533	0.00355656
3.99052	0			158.326	9.53307	82.3626	0.732438	98.0703	4.35374	0.00399052
4.47744	0			183.354	24.312	95.3825	5.80118	113.573	16.2536	0.00447744
5.02377	0			212.338	32.4978	110.46	17.4208	131.527	28.5578	0.00502377
5.63677	0			245.905	23.5883	127.922	28.508	152.318	29.2494	0.00563677
6.32456	0			284.777	7.96916	148.144	28.0714	176.397	17.0885	0.00632455
7.09627	0			329.794	0.649164	171.562	15.6908	204.281	4.32744	0.00709627
7.96214	0			381.928	0	198.683	3.77534	236.574	0	0.00796214
8.93367	0			442.303	0	230.09	0	273.971	0	0.00893367
10.0237	0			512.222	0	266.463	0	317.281	0	0.0100237
11.2468	0			593.193	0	308.585	0	367.436	0	0.0112468
12.6191	0			686.965	0	357.366	0	425.52	0	0.0126191
14.1589	0			795.56	0	413.858	0	492.786	0	0.0141589
15.8866	0			921.321	0	479.28	0	570.685	0	0.0158866
17.825	0			1066.96	0	555.044	0	660.899	0	0.017825
20	0			1235.63	0	642.785	0	765.373	0	0.02
22.4404	0			1430.95	0	744.396	0	886.363	0	0.0224404
25.1785	0			1657.16	0	862.07	0	1026.48	0	0.0251785
28.2508	0			1919.12	0	998.345	0	1188.74	0	0.0282508
31.6979	0			2222.49	0	1156.16	0	1376.66	0	0.0316979
35.5656	0			2573.82	0	1338.93	0	1594.28	0	0.0355656
39.9052	0			2980.69	0	1550.58	0	1846.3	0	0.0399052
44.7744	0			3451.88	0	1795.7	0	2138.16	0	0.0447744
50.2377	0			3997.55	0	2079.56	0	2476.16	0	0.0502377
56.3677	0			4629.48	0	2408.3	0	2867.59	0	0.0563677
63.2456	0									0.0632456
70.9627	0									0.0709627
79.6214	0									0.0796214
89.3367	0									0.0893367
100.237	0									0.100237
112.468	0									0.112468
126.191	0.084746									0.126191
141.589	0.653508									0.141589
158.866	1.974									0.158866
178.25	4.10606									0.17825
200	7.03154									0.2
224.404	10.3032									0.224404
251.785	13.2176									0.251785
282.508	15.0021									0.282508
316.979	15.0208									0.316979
355.656	13.1									0.355656
399.052	9.81703									0.399052
447.744	6.10933									0.447744
502.377	2.96787									0.502377
563.677	0.612228									0.563677
632.456	0									0.632456
709.627	0									0.709627
796.214	0									0.796214
893.367	0									0.893367
1002.37	0									1.00237
1124.68	0									1.12468
1261.91	0									1.26191
1415.89	0									1.41589
1588.66	0									1.58866
1782.5	0									1.7825
2000	0									2

## Sheet: BET
DC					SC-0.05					SC-0.1					SC-0.15					SC-0.2
Isotherm adsorption-desorption curve		Pore size distribution			Isotherm adsorption-desorption curve		Pore size distribution			Isotherm adsorption-desorption curve		Pore size distribution			Isotherm adsorption-desorption curve		Pore size distribution			Isotherm adsorption-desorption curve		Pore size distribution
Relative Pressure (P/Po)	Quantity Adsorbed (cm³/g STP)	Pore Width (nm)	dV/dlog(D) Pore Volume (cm³/g)		Relative Pressure (P/Po)	Quantity Adsorbed (cm³/g STP)	Pore Width (nm)	dV/dlog(D) Pore Volume (cm³/g)		Relative Pressure (P/Po)	Quantity Adsorbed (cm³/g STP)	Pore Width (nm)	dV/dlog(D) Pore Volume (cm³/g)		Relative Pressure (P/Po)	Quantity Adsorbed (cm³/g STP)	Pore Width (nm)	dV/dlog(w) Pore Volume (cm³/g)		Relative Pressure (P/Po)	Quantity Adsorbed (cm³/g STP)	Pore Width (nm)	dV/dlog(D) Pore Volume (cm³/g)
0.0106969	9.10847	175.025	0.0320236		0.010544	29.806	194.432	0.0165157		0.00958177	59.7878	208.967	0.0124866		0.0101298	72.942	193.302	0.0142787		0.0105467	63.5839	190.112	0.014091
0.0333482	10.0827	103.506	0.0324919		0.0311617	33.0857	108.132	0.0274358		0.0297364	66.5039	112.519	0.0178508		0.0333302	83.0981	107.212	0.0261374		0.0290965	70.7598	106.996	0.027455
0.0569495	10.6139	69.78	0.0321958		0.0552912	35.2074	72.0917	0.028853		0.0544248	70.6686	73.2452	0.0234597		0.0537532	88.11	71.0424	0.0289328		0.0533759	75.9392	70.1548	0.0323279
0.0749332	10.9252	44.4292	0.0308196		0.0743809	36.4839	45.5642	0.0283559		0.0741937	73.0355	45.32	0.0290726		0.0733859	91.7756	44.9906	0.0289708		0.0735984	79.0352	44.7571	0.0348895
0.100014	11.2841	30.4388	0.034978		0.0998289	37.9377	30.7682	0.0333491		0.0998435	75.427	30.6797	0.0379769		0.0993867	95.6717	30.6806	0.0328672		0.0996538	82.149	30.6477	0.0375951
0.125029	11.5992	22.7405	0.0309225		0.12493	39.1976	22.8354	0.0321973		0.125049	77.3465	22.8583	0.032914		0.124617	98.8151	22.8284	0.0292786		0.124884	84.6712	22.805	0.0318779
0.149955	11.9002	18.0392	0.0336704		0.149998	40.3692	18.0804	0.0350917		0.150252	79.0122	18.1254	0.0327135		0.149875	101.584	18.0959	0.0312922		0.150069	86.866	18.1033	0.030548
0.174992	12.1728	14.9546	0.0388053		0.175151	41.4866	14.9915	0.0398553		0.175531	80.5043	15.0108	0.0333481		0.175169	104.06	15.0003	0.0333479		0.175239	88.8183	15.0018	0.0301515
0.19997	12.4335	12.7732	0.0399414		0.200295	42.547	12.7864	0.041758		0.200558	81.8557	12.801	0.0327929		0.200487	106.346	12.7835	0.0376473		0.200386	90.6313	12.7885	0.0320644
0.224899	12.6947	11.1143	0.0422413		0.2253	43.588	11.1179	0.0488112		0.225181	83.1379	11.1443	0.0363377		0.225485	108.426	11.1165	0.0463004		0.22535	92.2872	11.1263	0.0369764
0.249894	12.9492	9.20414	0.0416035		0.250244	44.6131	9.21178	0.0501076		0.250023	84.3888	9.22332	0.0337899		0.250343	110.415	9.20897	0.0457765		0.250254	93.8905	9.21302	0.0357054
0.29975	13.355	7.58466	0.0405159		0.299243	46.5012	7.58855	0.058459		0.29938	86.5607	7.59457	0.0371829		0.299007	113.915	7.58606	0.0532623		0.298976	96.7045	7.59073	0.0423827
0.349887	13.8579	6.43221	0.0368322		0.350161	48.6224	6.43	0.0737053		0.349362	88.8315	6.43767	0.0425563		0.349863	117.699	6.42846	0.0656536		0.350078	99.6875	6.43216	0.0514308
0.39979	14.3911	5.56274	0.0329124		0.399545	50.7863	5.56104	0.0956448		0.399711	91.0738	5.56546	0.0460153		0.399235	121.32	5.55844	0.0775417		0.399257	102.525	5.56002	0.0648107
0.449665	14.9666	4.8809	0.0327201		0.449266	53.0651	4.87829	0.117923		0.449634	93.2314	4.88338	0.0538838		0.449145	124.923	4.87718	0.0919471		0.449212	105.382	4.87835	0.0784268
0.499642	15.5775	4.3301	0.0275053		0.499374	55.4843	4.32714	0.133522		0.499693	95.2634	4.33136	0.0612036		0.499061	128.543	4.32528	0.106362		0.499413	108.157	4.32783	0.0905457
0.549527	16.2535	3.87189	0.0264436		0.549191	57.9257	3.86898	0.14453		0.549766	97.1877	3.87191	0.0729976		0.549193	132.119	3.86731	0.119931		0.549304	110.862	3.86884	0.102536
0.599454	17.0877	3.4823	0.0266872		0.599423	60.374	3.48008	0.146173		0.599606	99.1025	3.48187	0.08605		0.599193	135.612	3.47839	0.129022		0.599267	113.52	3.47868	0.115984
0.64953	18.0338	3.14404	0.0251127		0.649295	62.6684	3.14446	0.145757		0.649747	101.02	3.14183	0.0951049		0.649216	139.03	3.14254	0.139599		0.649369	116.087	3.14341	0.1243
0.69922	19.2096	2.84339	0.0232672		0.699304	64.797	2.84225	0.140349		0.699584	103.087	2.84094	0.101232		0.699228	142.459	2.84077	0.147469		0.699468	118.536	2.84115	0.130749
0.749137	20.7211	2.57191	0.0135087		0.749382	66.8797	2.57201	0.124234		0.749508	105.295	2.57158	0.0968398		0.749262	145.877	2.57185	0.140572		0.749324	121.007	2.5715	0.12906
0.798896	22.6252	2.39371	0.0242461		0.799002	69.1161	2.39557	0.134497		0.799598	107.831	2.39476	0.116047		0.799016	149.57	2.3963	0.161373		0.799194	123.66	2.39574	0.148293
0.824535	23.8394	2.27226	0.024788		0.824536	70.4889	2.27398	0.132568		0.82481	109.49	2.27445	0.118352		0.824457	151.898	2.27489	0.16613		0.824623	125.363	2.27434	0.150321
0.849387	25.1508	2.15347	0.0227466		0.849817	71.8753	2.15456	0.127937		0.849893	111.257	2.15612	0.119259		0.849836	154.163	2.155	0.179963		0.849758	127.107	2.15498	0.163256
0.874032	26.6684	2.03587	0.0227243		0.874279	73.4177	2.0363	0.129618		0.874634	113.38	2.03774	0.128297		0.874464	156.532	2.036	0.190672		0.87462	129.07	2.03667	0.170767
0.899093	28.3569	1.91842	0.0256264		0.899412	75.1724	1.91823	0.126262		0.899614	115.999	1.91905	0.139585		0.899378	159.345	1.91711	0.20713		0.899249	131.515	1.91824	0.186615
0.923581	30.358	1.79883	0.0226361		0.924125	77.2664				0.924017	119.369				0.924106	162.793				0.924068	134.87
0.946991	33.3796				0.948286	80.2786				0.947848	124.695				0.947646	167.968				0.947479	140.089
0.967338	37.0262				0.968368	83.6842				0.968705	130.438				0.967835	174.155				0.967303	146.506
0.977534	40.0576				0.978366	86.4447				0.97913	134.255				0.978169	179.224				0.978167	151.737
0.986742	44.4447				0.98789	90.5271				0.988812	138.829				0.987819	186.253				0.987612	158.107
0.992567	49.2799				0.994973	94.3382				0.994369	142.438				0.994937	192.174				0.994761	163.195
0.978709	45.5743				0.976538	90.5321				0.974078	139.238				0.975296	187.233				0.974907	159.726
0.963428	41.9669				0.96002	87.8055				0.934436	135.202				0.96017	182.748				0.938482	152.604
0.93754	38.627				0.93398	85.5099				0.907619	133.321				0.935457	177.769				0.909527	149.013
0.910029	36.426				0.907895	83.9974				0.882257	131.652				0.908982	174.204				0.883365	146.492
0.883856	34.8084				0.882256	82.8043				0.875372	131.114				0.883038	171.576				0.875982	145.652
0.875815	34.3173				0.875385	82.4745				0.849988	129.625				0.857656	169.506				0.84975	143.755
0.850346	33.0947				0.850076	81.555				0.825687	128.188				0.850546	168.843				0.826172	142.152
0.825907	31.9569				0.825517	80.7127				0.800367	126.745				0.824837	167.249				0.800372	140.664
0.800419	30.8986				0.800203	79.8896				0.750949	124.26				0.800734	165.789				0.750879	138.191
0.751237	28.9148				0.750677	78.3891				0.700661	121.892				0.750729	163.243				0.700649	135.948
0.700671	27.0113				0.700486	76.8638				0.650456	119.555				0.700843	160.737				0.650676	133.829
0.650658	25.2869				0.650248	75.3415				0.600567	117.006				0.650613	158.109				0.600743	131.708
0.600346	23.7931				0.600489	73.7684				0.550662	114.123				0.600843	155.231				0.550683	129.467
0.550524	22.5135				0.550534	71.9573				0.501578	110.407				0.550774	151.992				0.50151	126.517
0.500398	21.3467				0.501435	69.4358				0.448883	95.97				0.501231	148.277				0.451935	110.777
0.448336	16.7863				0.45368	57.7935				0.399271	91.9024				0.453437	131.877				0.400288	104.014
0.398286	15.7488				0.399585	52.2116				0.332966	88.5166				0.402324	123.583				0.334333	99.6895
0.33154	15.0666				0.333928	49.1584				0.282081	86.0829				0.335089	118.013				0.282851	96.5599
0.28122	14.5284				0.282762	46.9979				0.250324	84.4978				0.283548	114.016				0.250578	94.507
0.249979	14.1909				0.250346	45.6529				0.200248	81.9061				0.25069	111.38				0.200576	91.1982
0.200012	13.6869				0.200291	43.5723				0.102136	75.5957				0.200886	107.195				0.10346	83.1143
0.100489	12.605				0.101843	39.0532									0.1042	97.012
